# Supplementary material for: Inhibition of the Metabolic Degradation of Filtered Albumin Is a Major Determinant of Albuminuria
Source: PLoS One. 2015 May 26;10(5):e0127853. doi: 10.1371/journal.pone.0127853 (PMC4444184; doi:10.1371/journal.pone.0127853)
Supplement: S1 File — (ZIP) [file pone.0127853.s001.zip]

Archive with 85 entries (78 files):
- Data Files/
- Data Files/14C RSA Experiments.xls
- __MACOSX/
- __MACOSX/Data Files/
- __MACOSX/Data Files/._14C RSA Experiments.xls
- Data Files/14C RSA in PAN Experiments.xls
- __MACOSX/Data Files/._14C RSA in PAN Experiments.xls
- Data Files/3H RSA tryptic digest data.xls
- __MACOSX/Data Files/._3H RSA tryptic digest data.xls
- Data Files/3HLyz in Control column runs/
- Data Files/3HLyz in Control column runs/Lyz 15'RAP.jnb
- Data Files/3HLyz in Control column runs/Lyz 15'RBP.jnb
- Data Files/3HLyz in Control column runs/Lyz 15'RCP.jnb
- Data Files/3HLyz in Control column runs/Lyz 1h bladder urine RB.JNB
- Data Files/3HLyz in Control column runs/Lyz 24h bladder urine RC.JNB
- Data Files/3HLyz in Control column runs/Lyz 24hRAP.jnb
- Data Files/3HLyz in Control column runs/Lyz 24hRBP.jnb
- Data Files/3HLyz in Control column runs/Lyz 24hRCP.jnb
- Data Files/3HLyz in Control column runs/Lyz 2h bladder urine RA.JNB
- Data Files/3HLyz in Control column runs/Lyz 2h bladder urine RC.JNB
- Data Files/3HLyz in Control column runs/Lyz 2hRAP.jnb
- Data Files/3HLyz in Control column runs/Lyz 2hRBP.jnb
- Data Files/3HLyz in Control column runs/Lyz 2hRCP.jnb
- Data Files/3HLyz in Control column runs/Lyz 30'RAP.jnb
- Data Files/3HLyz in Control column runs/Lyz 30'RBP.jnb
- Data Files/3HLyz in Control column runs/Lyz 30'RCP.jnb
- Data Files/3HLyz in Control column runs/Lyz 60'RAP.jnb
- Data Files/3HLyz in Control column runs/Lyz 60'RBP.jnb
- Data Files/3HLyz in Control column runs.zip
- Data Files/3HLyz in PAN column runs/
- Data Files/3HLyz in PAN column runs/LyzPAN 0-2h urine RA.JNB
- Data Files/3HLyz in PAN column runs/LyzPAN 15' plasma RA.JNB
- Data Files/3HLyz in PAN column runs/LyzPAN 15' plasma RB.JNB
- Data Files/3HLyz in PAN column runs/LyzPAN 15' plasma RC.JNB
- Data Files/3HLyz in PAN column runs/LyzPAN 15' plasma RE.JNB
- Data Files/3HLyz in PAN column runs/LyzPAN 16-24h urine RF.JNB
- Data Files/3HLyz in PAN column runs/LyzPAN 16h plasma RC.JNB
- Data Files/3HLyz in PAN column runs/LyzPAN 16h plasma RF.JNB
- Data Files/3HLyz in PAN column runs/LyzPAN 16h plasma RG.JNB
- Data Files/3HLyz in PAN column runs/LyzPAN 2-8h urine RF.JNB
- Data Files/3HLyz in PAN column runs/LyzPAN 24h Lyz PAN urine.JNB
- Data Files/3HLyz in PAN column runs/LyzPAN 24h plasma RA.JNB
- Data Files/3HLyz in PAN column runs/LyzPAN 24h plasma RC.JNB
- Data Files/3HLyz in PAN column runs/LyzPAN 24h plasma RF.JNB
- Data Files/3HLyz in PAN column runs/LyzPAN 24h urine RA.JNB
- Data Files/3HLyz in PAN column runs/LyzPAN 24h urine RF.JNB
- Data Files/3HLyz in PAN column runs/LyzPAN 2h plasma RA-G.JNB
- Data Files/3HLyz in PAN column runs/LyzPAN 2h plasma RB.JNB
- Data Files/3HLyz in PAN column runs/LyzPAN 2h plasma RD.JNB
- Data Files/3HLyz in PAN column runs/LyzPAN 2h plasma RE.JNB
- Data Files/3HLyz in PAN column runs/LyzPAN 3HLyz stock 02.JNB
- Data Files/3HLyz in PAN column runs/LyzPAN 3HLyz stock.JNB
- Data Files/3HLyz in PAN column runs/LyzPAN 8-16h urine RF.JNB
- Data Files/3HLyz in PAN column runs/LyzPAN 8h plasma RC.JNB
- Data Files/3HLyz in PAN column runs/LyzPAN 8h plasma RF.JNB
- Data Files/3HLyz in PAN column runs/LyzPAN 8h plasma RG.JNB
- Data Files/3HLyz in PAN column runs.zip
- Data Files/Albumin column runs/
- Data Files/Albumin column runs/.DS_Store
- __MACOSX/Data Files/Albumin column runs/
- __MACOSX/Data Files/Albumin column runs/._.DS_Store
- Data Files/Albumin column runs/14CRSA 24h plasma.JNB
- Data Files/Albumin column runs/14CRSA 24hRA plasma.JNB
- Data Files/Albumin column runs/14CRSA 24hRAurine.JNB
- Data Files/Albumin column runs/14CRSA 24hRB plasma.JNB
- Data Files/Albumin column runs/14CRSA 24hRB urine.JNB
- Data Files/Albumin column runs/14CRSA 24hRCurine.JNB
- Data Files/Albumin column runs/14CRSA 24hRD plasma.JNB
- Data Files/Albumin column runs/14CRSA 24hRDurine.JNB
- Data Files/Albumin column runs/14CRSA 24hRE plasma.JNB
- Data Files/Albumin column runs/14CRSA 24hRE plasmaurineb.JNB
- Data Files/Albumin column runs/14CRSA 24hRE plasmaurinec.JNB
- Data Files/Albumin column runs/14CRSA 24hRE plasmaurinePAN.JNB
- Data Files/Albumin column runs/14CRSA 24hRE plasmaurinestock.JNB
- Data Files/Albumin column runs/14CRSA 24hREurine.JNB
- Data Files/Albumin column runs/14CRSA stock 170202.JNB
- Data Files/Albumin column runs/14CRSA stock 190202.JNB
- Data Files/Albumin column runs/14CRSA stock 250902.JNB
- Data Files/Albumin column runs.zip
- Data Files/Cyt Experiments.xls
- __MACOSX/Data Files/._Cyt Experiments.xls
- Data Files/Inulin Plasma Data.xls
- __MACOSX/Data Files/._Inulin Plasma Data.xls
- Data Files/Lyz Experiments.xls
- __MACOSX/Data Files/._Lyz Experiments.xls
