# Supplementary material for: Inhibition of the Metabolic Degradation of Filtered Albumin Is a Major Determinant of Albuminuria
Source: PLoS One. 2015 May 26;10(5):e0127853. doi: 10.1371/journal.pone.0127853 (PMC4444184; doi:10.1371/journal.pone.0127853)
Supplement: S1 File — (ZIP) [file pone.0127853.s001.zip › Data Files/14C RSA Experiments.xls]

## Sheet: RSA 24h P+U
Renal processing of [14C]RSA in vivo
[14C]RSA: tritiated 22/03/01 Lea's; PD-10 16/08/01;6.1*107 dpm/ml
	injected 0.5ml, ~3*107 dpm
Note:	1. Plasma volume taken as 15ml
	2. Total dpm = urinary dpm over collection period OR dpm/15ml plasma
sample	rat	time	vol, ml	dpm/ml	total dpm	% inj dose			sample	rat	time	vol, ml	dpm/ml	total dpm	%inj dose	dpm/min
plasma	A	2 min	0.0621	2140000	32100000	107			urine
	B	2 min	0.0479	2380000	35700000	119
	C	2 min	0.012	112000	1680000	5.6	?
	D	2 min	0.0478	2570000	38550000	128.5
	E	2 min	0.02	1470000	22050000	73.5
				1734400	26016000	86.72	mean
				997701	1.49655e+07	49.885	sdev
plasma	A	24 hr CP	4.1092	600000	9000000	30			urine	A	0-24 hr	11.6416	110000	1280576	4.26859	889.289
	B	24 hr CP	3.1927	511000	7665000	25.55				B	0-24 hr	12.1507	96700	1.17497e+06	3.91658	815.953
	C	24 hr CP	2.9891	566000	8490000	28.3				C	0-24 hr	12.3717	69400	858596	2.86199	596.247
	D	24 hr CP	1.6937	571000	8565000	28.55				D	0-24 hr	11.9604	102000	1.21996e+06	4.06654	847.195
	E	24 hr CP	2.3563	633000	9495000	31.65				E	0-24 hr	7.7356	91400	707034	2.35678	490.996
				576200	8643000	28.81	mean					11.172	93900	1.04823e+06	3.49409	727.936	mean
				45207.3	678110	2.26037	sdev					1.93959	15322.9	250956	0.83652	174.275	sdev

## Sheet: RSA 4h P+U
Renal processing of [14C]RSA in vivo
[14C]RSA: tritiated 22/03/01? Lea's?; PD-10 19/02/02;5.45*107 dpm/ml
	injected 0.37ml, ~2*107 dpm
Note:	1. Plasma volume taken as 15ml
	2. Total dpm = urinary dpm over collection period OR dpm/15ml plasma
sample	rat	time	vol, ml	dpm/ml	total dpm	% inj dose			sample	rat	time	vol, ml	dpm/ml	total dpm	%inj dose	dpm/min
plasma	A	1 hr	0.0289	1200000	18000000	90			urine	A	0-4 hr	3.4612	22000	76146.4	0.380732	317.277
	B	1 hr	0.0237	1180000	17700000	88.5				B	0-4 hr	1.8046	21400	38618.4	0.193092	160.91
	C	1 hr	0.0169	1070000	16050000	80.25				C	0-4 hr	5.1108	15800	80750.6	0.403753	336.461
	D	1 hr	0.0212	1150000	17250000	86.25				D	0-4 hr	1.7095	17500	29916.2	0.149581	124.651
	E	1 hr	0.0373	1200000	18000000	90				E	0-4 hr	5.0051	20200	101103	0.505515	421.263
				1160000	17400000	87	mean					3.41824	19380	65306.9	0.326535	272.112	mean
				54313.9	814709	4.07354	sdev					1.65139	2644.24	30008.9	0.150045	125.037	sdev
plasma	A	2 hr	0.0192	1040000	15600000	78
	B	2 hr	0.0349	1070000	16050000	80.25
	C	2 hr	0.0285	1020000	15300000	76.5
	D	2 hr	0.0277	1070000	16050000	80.25
	E	2 hr	0.0411	1010000	15150000	75.75
				1042000	15630000	78.15	mean
				27748.9	416233	2.08117	sdev
plasma	A	4 hr	3.3268	793000	11895000	59.475			urine	A	4 hr blad.	0.2155	36300	7822.65	0.0391133
	B	4 hr	5.0356	815000	12225000	61.125				B	4 hr blad.	0.2503	46500	11639	0.0581948
	C	4 hr	5.9991	772000	11580000	57.9				C	4 hr blad.	0.2281	26200	5976.22	0.0298811
	D	4 hr	5.1898	860000	12900000	64.5				D	4 hr blad.	1.2774	39700	50712.8	0.253564
	E	4 hr	3.5256	791000	11865000	59.325				E	4 hr blad.	0.7829	24100	18867.9	0.0943395
				806200	12093000	60.465	mean					0.55084	34560	19003.7	0.0950185		mean
				33715	505725	2.52862	sdev					0.471349	9371.66	18401.5	0.0920073		sdev

## Sheet: RSA 1h P+U
Renal processing of [14C]RSA in vivo
[14C]RSA: tritiated 22/03/01? Lea's?; PD-10 ?;5.85*107 dpm/ml
	injected 0.33ml, ~2*107 dpm
Note:	1. Plasma volume taken as 15ml
	2. Total dpm = urinary dpm over collection period OR dpm/15ml plasma
sample	rat	time	vol, ml	dpm/ml	total dpm	% inj dose			sample	rat	time	vol, ml	dpm/ml	total dpm	%inj dose	dpm/min
plasma	A	15 min	0.0516	1380000	20700000	103.5			urine	A	0-1 hr	0.1678	27000	4530.6	0.022653	75.51
	B	15 min	0.0154	1270000	19050000	95.25				B	0-1 hr	1.059	25200	26686.8	0.133434	444.78
	C	15 min	0.0521	1270000	19050000	95.25				C	0-1 hr	0.1436	27600	3963.36	0.0198168	66.056
	D	15 min	0.0258	1270000	19050000	95.25				D	0-1 hr	0.7903	27500	21733.2	0.108666	362.221
	E	15 min	0.0357	1250000	18750000	93.75				E	0-1 hr	0.0866	68200	5906.12	0.0295306	98.4353
				1288000	19320000	96.6	mean					0.44946	35100	12564	0.0628201	209.4	mean
				52153.6	782304	3.91152	sdev					0.445045	18528.6	10797.7	0.0539886	179.962	sdev
plasma	A	30 min	0.0313	1330000	19950000	99.75
	B	30 min	0.0285	1120000	16800000	84
	C	30 min	0.0093	1080000	16200000	81
	D	30 min	0.0212	1140000	17100000	85.5
	E	30 min	0.0258	1170000	17550000	87.75
				1168000	17520000	87.6	mean
				96280.8	1.44421e+06	7.22106	sdev
plasma	A	1 hr	3.9795	1040000	15600000	78
	B	1 hr	6.088	959000	14385000	71.925
	C	1 hr	5.7017	1010000	15150000	75.75
	D	1 hr	5.8637	1040000	15600000	78
	E	1 hr	5.2308	973000	14595000	72.975
				1004400	15066000	75.33	mean										mean
				37460.6	561910	2.80955	sdev										sdev

## Sheet: RSA 24h Organs
Renal processing of [14C]RSA in vivo
[14C]RSA: tritiated 22/03/01 Lea's; PD-10 16/08/01;6.1*107 dpm/ml
	injected 0.5ml, ~3*107 dpm
Note:	total dpm = per 6ml kidney or spleen or muscle, and per 10 ml liver
organ	rat	time	weight,g	total dpm	dpm/g	%inj dose	T:P ratio	dpm/ml plasma
RK	A	24 hr	1.205	216000	179000	0.72	0.298333	600000
	B	24 hr	1.2589	204000	162000	0.68	0.317025	511000
	C	24 hr	1.323	201000	152000	0.67	0.268551	566000
	D	24 hr	1.1064	206000	186000	0.686667	0.325744	571000
	E	24 hr	1.2695	173000	136000	0.576667	0.21485	633000
			1.23256	200000	163000	0.666667	0.284901	576200	mean
			0.0820269	16109	20223.7	0.0536967	0.044875	45207.3	sd
LK	A	24 hr	1.2842	226000	176000	0.753333	0.293333	600000
	B	24 hr	1.2674	204000	161000	0.68	0.315068	511000
	C	24 hr	1.211	209000	173000	0.696667	0.305654	566000
	D	24 hr	1.2281	188000	153000	0.626667	0.267951	571000
	E	24 hr	1.0757	176000	164000	0.586667	0.259084	633000
			1.21328	200600	165400	0.668667	0.288218	576200	mean
			0.0823282	19308	9289.78	0.0643601	0.0240348	45207.3	sd
S	A	24 hr	0.9192	66500	72300	0.221667	0.1205	600000
	B	24 hr	0.8637	53800	62000	0.179333	0.121331	511000
	C	24 hr	0.8821	53200	60300	0.177333	0.106537	566000
	D	24 hr	0.745	56300	75500	0.187667	0.132224	571000
	E	24 hr	0.7225	45300	62700	0.151	0.0990521	633000
			0.8265	55020	66560	0.1834	0.115929	576200	mean
			0.0873595	7627.38	6851.13	0.0254246	0.013121	45207.3	sd
L	A	24 hr	1.353	698000	69800	2.32667	0.116333	600000
	B	24 hr	1.6112	593000	59300	1.97667	0.116047	511000
	C	24 hr	1.7617	669000	66900	2.23	0.118198	566000
	D	24 hr	1.1101	1080000	108000	3.6	0.189142	571000
	E	24 hr	1.817	507000	50700	1.69	0.0800948	633000
			1.5306	709400	70940	2.36467	0.123963	576200	mean
			0.295927	220012	22001.2	0.733373	0.0397706	45207.3	sd
M	A	24 hr	1.0399	3180000	31800	10.6	0.053	600000
	B	24 hr	1.2951	3440000	34400	11.4667	0.067319	511000
	C	24 hr	1.3051	2710000	27100	9.03333	0.0478799	566000
	D	24 hr	1.5606	7230000	72300	24.1	0.12662	571000
	E	24 hr	1.5736	2270000	22700	7.56667	0.035861	633000
			1.35486	3766000	37660	12.5533	0.066136	576200	mean
			0.221034	1.98759e+06	19875.9	6.62531	0.0356445	45207.3	sd

## Sheet: RSA 4h Organs
Renal processing of [14C]RSA in vivo
[14C]RSA: tritiated 22/03/01? Lea's?; PD-10 19/02/02;5.45*107 dpm/ml
	injected 0.37ml, ~2*107 dpm
Note:	total dpm = per 6ml kidney or spleen or muscle, and per 10 ml liver
organ	rat	time	weight,g	total dpm	dpm/g	%inj dose	T:P ratio	dpm/ml plasma
RK	A	4 hr	1.2369	181000	146000	0.905	0.184111	793000
	B	4 hr	1.384	190000	137000	0.95	0.168098	815000
	C	4 hr	1.3059	141000	108000	0.705	0.139896	772000
	D	4 hr	1.3589	172000	127000	0.86	0.147674	860000
	E	4 hr	1.2812	142000	111000	0.71	0.140329	791000
			1.31338	165200	125800	0.826	0.156022	806200	mean
			0.0591607	22554.4	16361.5	0.112772	0.0194346	33715	sd
LK	A	4 hr	1.2046	174000	145000	0.87	0.18285	793000
	B	4 hr	1.3965	194000	139000	0.97	0.170552	815000
	C	4 hr	1.3167	144000	109000	0.72	0.141192	772000
	D	4 hr	1.3663	161000	118000	0.805	0.137209	860000
	E	4 hr	1.2175	134000	110000	0.67	0.139064	791000
			1.30032	161400	124200	0.807	0.154174	806200	mean
			0.086449	23849.5	16754.1	0.119248	0.0210665	33715	sd
S	A	4 hr	0.7701	48600	63100	0.243	0.0795712	793000
	B	4 hr	1.0131	53200	52600	0.266	0.0645399	815000
	C	4 hr	0.7893	42500	53900	0.2125	0.0698187	772000
	D	4 hr	0.711	38400	54100	0.192	0.062907	860000
	E	4 hr	0.8935	48800	54600	0.244	0.0690265	791000
			0.8354	46300	55660	0.2315	0.0691727	806200	mean
			0.119182	5830.95	4224.1	0.0291548	0.00650559	33715	sd
L	A	4 hr	1.7832	541000	54100	2.705	0.0682219	793000
	B	4 hr	1.5593	584000	58400	2.92	0.0716564	815000
	C	4 hr	1.6949	473000	47300	2.365	0.0612694	772000
	D	4 hr	1.2667	640000	64000	3.2	0.0744186	860000
	E	4 hr	1.615	561000	56100	2.805	0.0709229	791000
			1.58382	559800	55980	2.799	0.0692979	806200	mean
			0.19636	61046.7	6104.67	0.305234	0.00500097	33715	sd
M	A	4 hr	1.8655	891000	8910	4.455	0.0112358	793000
	B	4 hr	2.0215	898000	8980	4.49	0.0110184	815000
	C	4 hr	1.2422	938000	9380	4.69	0.0121503	772000
	D	4 hr	1.5841	962000	9620	4.81	0.011186	860000
	E	4 hr	1.9369	901000	9010	4.505	0.0113906	791000
			1.73004	918000	9180	4.59	0.0113962	806200	mean
			0.318346	30634.9	306.349	0.153175	0.000441943	33715	sd

## Sheet: RSA 1h Organs
Renal processing of [14C]RSA in vivo
[14C]RSA: tritiated 22/03/01? Lea's?; PD-10 ?;5.85*107 dpm/ml
	injected 0.33ml, ~2*107 dpm
Note:	total dpm = per 6ml kidney or spleen or muscle, and per 10 ml liver
organ	rat	time	weight,g	total dpm	dpm/g	%inj dose	T:P ratio	dpm/ml plasma
RK	A	1 hr	1.0803	189000	175000	0.945	0.168269	1040000
	B	1 hr	1.8162	236000	130000	1.18	0.135558	959000
	C	1 hr	1.3656	166000	121000	0.83	0.119802	1010000
	D	1 hr	1.2633	155000	123000	0.775	0.118269	1040000
	E	1 hr	1.3531	178000	131000	0.89	0.134635	973000
			1.3757	184800	136000	0.924	0.135307	1004400	mean
			0.271361	31332.1	22226.1	0.15666	0.0201104	37460.6	sd
LK	A	1 hr	1.0986	196000	178000	0.98	0.171154	1040000
	B	1 hr	1.5999	211000	132000	1.055	0.137643	959000
	C	1 hr	1.3569	178000	130000	0.89	0.128713	1010000
	D	1 hr	1.32	164000	125000	0.82	0.120192	1040000
	E	1 hr	1.3229	174000	132000	0.87	0.135663	973000
			1.33966	184600	139400	0.923	0.138673	1004400	mean
			0.178045	18756.3	21766.9	0.0937817	0.0194027	37460.6	sd
S	A	1 hr	0.7546	53300	70700	0.2665	0.0679808	1040000
	B	1 hr	0.6697	45100	67300	0.2255	0.0701773	959000
	C	1 hr	0.8643	53800	62300	0.269	0.0616832	1010000
	D	1 hr	0.9074	59200	65200	0.296	0.0626923	1040000
	E	1 hr	0.7215	46300	64100	0.2315	0.0658787	973000
			0.7835	51540	65920	0.2577	0.0656824	1004400	mean
			0.099385	5826.92	3228.31	0.0291346	0.00355174	37460.6	sd
L	A	1 hr	2.0186	627000	62700	3.135	0.0602885	1040000
	B	1 hr	1.8786	686000	68600	3.43	0.0715328	959000
	C	1 hr	1.7784	538000	53800	2.69	0.0532673	1010000
	D	1 hr	2.05	575000	57500	2.875	0.0552885	1040000
	E	1 hr	1.4284	558000	55800	2.79	0.0573484	973000
			1.8308	596800	59680	2.984	0.0595451	1004400	mean
			0.250137	59805.5	5980.55	0.299028	0.00718703	37460.6	sd
M	A	1 hr	1.6164	949000	9490	4.745	0.009125	1040000
	B	1 hr	1.6736	971000	9710	4.855	0.0101251	959000
	C	1 hr	1.6378	730000	7300	3.65	0.00722772	1010000
	D	1 hr	1.1834	627000	6270	3.135	0.00602885	1040000
	E	1 hr	1.6445	773000	7730	3.865	0.0079445	973000
			1.55114	810000	8100	4.05	0.00809024	1004400	mean
			0.206588	147054	1470.54	0.735272	0.00159891	37460.6	sd

## Sheet: RSA tissue dist
	% of injected dose
						Kidney	Spleen	Liver	Muscle
Kidney	Spleen	Liver	Muscle		0.25	3.3156	0.8904	6.61216	4.82936	mean
1.925	0.2665	3.135	4.745	1 hr	1	1.847	0.2577	2.984	4.05
2.235	0.2255	3.43	4.855		4	1.633	0.2315	2.799	4.59
1.72	0.269	2.69	3.65		24	1.33533	0.1834	2.36467	9.66667
1.595	0.296	2.875	3.135
1.76	0.2315	2.79	3.865		0.25	1.42052	0.219374	0.640564	0.604864	sd
1.847	0.2577	2.984	4.05		1	0.246896	0.0291346	0.299028	0.735272
0.246896	0.0291346	0.299028	0.735272		4	0.229581	0.0291548	0.305234	0.153175
					24	0.112586	0.0254246	0.733373	1.72455
1.775	0.243	2.705	4.455	4 hr
1.92	0.266	2.92	4.49
1.425	0.2125	2.365	4.69
1.665	0.192	3.2	4.81
1.38	0.244	2.805	4.505
1.633	0.2315	2.799	4.59
0.229581	0.0291548	0.305234	0.153175
1.47333	0.221667	2.32667	10.6	24 hr
1.36	0.179333	1.97667	11.4667
1.36667	0.177333	2.23	9.03333
1.31333	0.187667	3.6
1.16333	0.151	1.69	7.56667
1.33533	0.1834	2.36467	9.66667
0.112586	0.0254246	0.733373	1.72455
2.904	0.942	6.97137	5.80665	15 min
2.328	1.194	7.54968	4.18354
1.776	0.642	6.38211	4.66552
5.13	0.714	6.00297	4.90425
4.44	0.96	6.15468	4.58686
3.3156	0.8904	6.61216	4.82936
1.42052	0.219374	0.640564	0.604864
	Tissue to Plasma ratio
						Kidney	Spleen	Liver	Muscle
Kidney	Spleen	Liver	Muscle		0.25	0.102679	0.0912056	0.0608592	0.0044828	mean
0.339423	0.0679808	0.0602885	0.009125	1 hr	1	0.27398	0.0656824	0.0595451	0.00809024
0.273201	0.0701773	0.0715328	0.0101251		4	0.310195	0.0691727	0.0692979	0.0113962
0.248515	0.0616832	0.0532673	0.00722772		24	0.573119	0.115929	0.123963	0.066136
0.238462	0.0626923	0.0552885	0.00602885
0.270298	0.0658787	0.0573484	0.0079445		0.25	0.044392	0.01334	0.0127286	0.00123659	sd
0.27398	0.0656824	0.0595451	0.00809024		1	0.0393922	0.00355174	0.00718703	0.00159891
0.0393922	0.00355174	0.00718703	0.00159891		4	0.0402141	0.00650559	0.00500097	0.000441943
					24	0.0593388	0.013121	0.0397706	0.0356445
0.366961	0.0795712	0.0682219	0.0112358	4 hr
0.33865	0.0645399	0.0716564	0.0110184
0.281088	0.0698187	0.0612694	0.0121503
0.284884	0.062907	0.0744186	0.011186
0.279393	0.0690265	0.0709229	0.0113906
0.310195	0.0691727	0.0692979	0.0113962
0.0402141	0.00650559	0.00500097	0.000441943
0.591667	0.1205	0.116333	0.053	24 hr
0.632094	0.121331	0.116047	0.067319
0.574205	0.106537	0.118198	0.0478799
0.593695	0.132224	0.189142	0.12662
0.473934	0.0990521	0.0800948	0.035861
0.573119	0.115929	0.123963	0.066136
0.0593388	0.013121	0.0397706	0.0356445
0.103033	0.097486	0.072694	0.006055	15 min
0.072927	0.106982	0.067408	0.003735
0.060833	0.087582	0.058551	0.00428
0.1751	0.092954	0.065678	0.005366
0.1015	0.071024	0.039965	0.002978
0.102679	0.0912056	0.0608592	0.0044828
0.044392	0.01334	0.0127286	0.00123659
