# Supplementary material for: Inhibition of the Metabolic Degradation of Filtered Albumin Is a Major Determinant of Albuminuria
Source: PLoS One. 2015 May 26;10(5):e0127853. doi: 10.1371/journal.pone.0127853 (PMC4444184; doi:10.1371/journal.pone.0127853)
Supplement: S1 File — (ZIP) [file pone.0127853.s001.zip › Data Files/14C RSA in PAN Experiments.xls]

## Sheet: Total urinary protein
[14C]RSA in PAN (simultaneously with LMW Dex)
					Urinary excretion, mg/24h - Biuret
		Control			PAN
					day 5			day 8
Rat	weight, g	vol, ml	mg/ml	mg/24h	vol, ml	mg/ml	mg/24h	vol, ml	mg/ml	mg/24h
1	397	13.6188	4.69	64	5.1585	99.43	513	12.5548	56.8	713
2	396	5.7212	9.83	56	4.7507	135.7	645	13.1048	59.2	776
3	392	10.1564	6.07	62	8.9578	73.15	655	22.5436	31.8	718
4	382	8.6558	6.83	59	4.8682	128.56	626	11.539	62.3	719
5	380	7.4265	5.21	39	4.5876	135.42	621	9.4704	76.1	721
6	380	7.0277	6.86	48	4.2048	111.43	469	9.8999	85.9	850
7	382	8.7432	5.09	44	2.0284	143.99	*292	*8.7161	72	627
	387	8.76423	6.36857	53.1429	4.93657	118.24	588.167	13.1854	63.4429	732	mean
	7.68115	2.56847	1.74736	9.56432	2.05643	25.1756	77.533	4.8018	17.3323	67.9853	sd
								0.0808922	0.000116438	1.29774e-07	P value

## Sheet: RSA in PAN P+U
[14C]RSA in PAN (simultaneously with LMW Dex)								[14C]RSA in PAN (simultaneously with LMW Dex)
[14C]RSA: tritiated 16/05/02; PD-10 24/09/02, 3.976*107 dpm/ml								[14C]RSA: tritiated 16/05/02; PD-10 24/09/02, 3.976*107 dpm/ml
	injected ~0.5ml, ~2*107 dpm								injected ~0.5ml, ~2*107 dpm
Note:	1. Plasma volume taken as 15ml							Note:	1. Plasma volume taken as 15ml
	2. Total dpm = urinary dpm over collection period OR dpm/15ml plasma								2. Total dpm = urinary dpm over collection period OR dpm/15ml plasma
sample	rat	time	vol, ml	dpm/ml	total dpm	% inj dose		sample	rat	time	vol, ml	dpm/ml	total dpm	%inj dose	dpm/min
plasma	1	5 min	0.0645	1035000	15525000	77.625		urine	1	3-8 hr	5.2718	742000	3.91168e+06	19.5584	13038.9
	2	5 min	0.0147	803900	12058500	60.2925			2	3-8 hr	10.934	401000	4384534	21.9227	14615.1
	3	5 min	0.0353	1052000	15780000	78.9			3	3-8 hr	8.2408	503000	4.14512e+06	20.7256	13817.1
	4	5 min	0.0302	1036000	15540000	77.7			4	3-8 hr	5.7072	586000	3.34442e+06	16.7221	11148.1
	5	5 min	0.0454	1063000	15945000	79.725			5	3-8 hr	4.4518	752000	3.34775e+06	16.7388	11159.2
	6	5 min	0.0287	1122000	16830000	84.15			6	3-8 hr	1.7427	1680000	2927736	14.6387	9759.12
	7	5 min	0.0208	1085000	16275000	81.375			7	3-8 hr	4.4092	936000	4.12701e+06	20.6351	13756.7
				1.02813e+06	1.54219e+07	77.1096	mean				5.8225	800000	3.74118e+06	18.7059	12470.6	mean
				103457	1.55185e+06	7.75925	sdev				2.96685	426570	536797	2.68398	1789.32	sdev
plasma	1	30 min	0.0247	789000	11835000	59.175		urine	1	8-16 hr	3.7189	468000	1.74045e+06	8.70223	3625.93
	2	30 min	0.027	656600	9849000	49.245			2	8-16 hr	10.5533	179000	1.88904e+06	9.4452	3935.5
	3	30 min	0.0204	805800	12087000	60.435			3	8-16 hr	10.6138	170000	1804346	9.02173	3759.05
	4	30 min	0.0326	830700	12460500	62.3025			4	8-16 hr	8.2431	218000	1.797e+06	8.98498	3743.74
				770525	11557875	57.7894	mean		5	8-16 hr	4.1881	515000	2.15687e+06	10.7844	4493.48
				77858	1.16787e+06	5.83935	sdev		6	8-16 hr	1.7902	626000	1.12067e+06	5.60333	2334.72
									7	8-16 hr	4.8154	404000	1.94542e+06	9.72711	4052.96
plasma	1	60 min	0.0366	678100	10171500	50.8575					6.27469	368571	1.77911e+06	8.89556	3706.48	mean
	2	60 min	0.017	509000	7635000	38.175					3.51509	181150	321053	1.60526	668.86	sdev
	3	60 min	0.0384	722000	10830000	54.15
	4	60 min	0.0286	701000	10515000	52.575		urine	1	16-24 hr	3.3776	199000	672142	3.36071	1400.3
	5	60 min	0.0557	661000	9915000	49.575			2	16-24 hr	7.8872	79400	626244	3.13122	1304.67
	6	60 min	0.0401	674000	10110000	50.55			3	16-24 hr	9.0293	63780	575889	2.87944	1199.77
	7	60 min	0.045	857000	12855000	64.275			4	16-24 hr	7.6641	78920	604851	3.02425	1260.11
				686014	1.02902e+07	51.4511	mean		5	16-24 hr	2.5587	194300	497155	2.48578	1035.74
				102406	1.5361e+06	7.68048	sdev		6	16-24 hr	2.0893	201200	420367	2.10184	875.765
									7	16-24 hr	3.5863	159600	572373	2.86187	1192.44
plasma	1	90 min	0.0535	582700	8740500	43.7025					5.17036	139457	567003	2.83502	1181.26	mean
	2	90 min	0.0351	584000	8760000	43.8					2.90196	62941.3	84147.4	0.420737	175.307	sdev
	3	90 min	0.0306	728100	10921500	54.6075
				631600	9474000	47.37	mean
				83574	1.25361e+06	6.26805	sdev
plasma	1	3 hr	0.0687	525800	7887000	39.435
	2	3 hr	0.0724	357800	5367000	26.835
	3	3 hr	0.0453	384100	5761500	28.8075
	4	3 hr	0.072	366000	5490000	27.45
	5	3 hr	0.0592	367300	5509500	27.5475
	6	3 hr	0.0541	321800	4827000	24.135
	7	3 hr	0.0441	505900	7588500	37.9425
				404100	6061500	30.3075	mean
				78842.6	1.18264e+06	5.9132	sdev
plasma	1	8 hr	0.101	213600	3204000	16.02
	2	8 hr	0.0473	106200	1593000	7.965
	3	8 hr	0.0673	110500	1657500	8.2875
	4	8 hr	0.0685	114500	1717500	8.5875
	5	8 hr	0.0493	101100	1516500	7.5825
	6	8 hr	0.0782	75600	1134000	5.67
	7	8 hr	0.0401	153700	2305500	11.5275
				125029	1.87543e+06	9.37714	mean
				45385.7	680785	3.40393	sdev
plasma	1	16 hr	0.0546	82000	1230000	6.15
	2	16 hr	0.0418	41000	615000	3.075
	3	16 hr	0.0356	31400	471000	2.355
	4	16 hr	0.0644	38200	573000	2.865
	5	16 hr	0.0405	36670	550050	2.75025
	6	16 hr	0.0461	23900	358500	1.7925
	7	16 hr	0.0453	69200	1038000	5.19
				46052.9	690793	3.45396	mean
				21247.3	318709	1.59355	sdev
plasma	1	24 hr	4.855	54970	824550	4.12275
	2	24 hr	6.07	26800	402000	2.01
	3	24 hr	4.22	18000	270000	1.35
	4	24 hr	5.2393	28900	433500	2.1675
	5	24 hr	5.6164	25700	385500	1.9275
	6	24 hr	4.0346	16000	240000	1.2
	7	24 hr	0.986	29990	449850	2.24925
				28622.9	429343	2.14671	mean
				12781.3	191719	0.958595	sdev

## Sheet: RSA in PAN Organs
Renal processing of [14C]RSA in vivo
[14C]RSA: tritiated 16/05/02; PD-10 24/09/02, 3.976*107 dpm/ml
	injected ~0.5ml, ~2*107 dpm
Note:	total dpm = per 6ml kidney or spleen or muscle, and per 10 ml liver
organ	rat	time	weight,g	total dpm	dpm/g	%inj dose	T:P ratio	dpm/ml plasma
RK	1	24 hr	2.0774	0	0	0	0	54970
	2	24 hr	1.8598	0	0	0	0	26800
	3	24 hr	1.7104	0	0	0	0	18000
	4	24 hr	2.0038	311700	156000	1.5585	5.39792	28900
	5	24 hr	1.7307	291200	168000	1.456	6.53696	25700
	6	24 hr	1.6544	256700	155000	1.2835	9.6875	16000
	7	24 hr	1.5638	463000	296000	2.315	9.86996	29990
			1.80004	188943	110714	0.944714	4.49891	28622.9	mean
			0.187919	188115	114308	0.940573	4.49911	12781.3	sd
organ	rat	time	weight,g	total dpm	dpm/g	%inj dose	T:P ratio	dpm/ml plasma
LK	1	24 hr	2.0124	553000	275000	2.765	5.00273	54970
	2	24 hr	1.8375	445000	242000	2.225	9.02985	26800
	3	24 hr	1.6627	0	0	0	0	18000
	4	24 hr	1.8918	293400	155000	1.467	5.36332	28900
	5	24 hr	1.6601	287400	173000	1.437	6.73152	25700
	6	24 hr	1.6223	254900	157000	1.2745	9.8125	16000
	7	24 hr	1.5769	479000	304000	2.395	10.1367	29990
			1.75196	330386	186571	1.65193	6.58238	28622.9	mean
			0.162565	183870	101280	0.919348	3.56811	12781.3	sd
organ	rat	time	weight,g	total dpm	dpm/g	%inj dose	T:P ratio	dpm/ml plasma
S	1	24 hr	0.8806	20200	23000	0.101	0.41841	54970
	2	24 hr	0.9635	11200	11600	0.056	0.432836	26800
	3	24 hr	0.8937	10300	11500	0.0515	0.638889	18000
	4	24 hr	0.8321	9280	11200	0.0464	0.387543	28900
	5	24 hr	0.8822	11400	12900	0.057	0.501946	25700
	6	24 hr	0.8179	88500	10800	0.4425	0.675	16000
	7	24 hr	0.9427	15700	16600	0.0785	0.553518	29990
			0.887529	23797.1	13942.9	0.118986	0.515449	28622.9	mean
			0.0529945	28781.5	4454.16	0.143908	0.111749	12781.3	sd
organ	rat	time	weight,g	total dpm	dpm/g	%inj dose	T:P ratio	dpm/ml plasma
L	1	24 hr	1.5757	321000	32100	1.605	0.583955	54970
	2	24 hr	1.9442	154000	15400	0.77	0.574627	26800
	3	24 hr	2.1119	134000	13400	0.67	0.744444	18000
	4	24 hr	1.8511	142000	14200	0.71	0.491349	28900
	5	24 hr	1.7686	178000	17800	0.89	0.692607	25700
	6	24 hr	1.8086	124000	12400	0.62	0.775	16000
	7	24 hr	1.6633	247000	24700	1.235	0.823608	29990
			1.81763	185714	18571.4	0.928571	0.66937	28622.9	mean
			0.17728	72476.9	7247.69	0.362385	0.121851	12781.3	sd
organ	rat	time	weight,g	total dpm	dpm/g	%inj dose	T:P ratio	dpm/ml plasma
M	1	24 hr	1.5287	576000	5760	2.88	0.104784	54970
	2	24 hr	1.4281	481000	4810	2.405	0.179478	26800
	3	24 hr	1.6149	445000	4450	2.225	0.247222	18000
	4	24 hr	1.6173	404000	4040	2.02	0.139792	28900
	5	24 hr	1.4084	362000	3620	1.81	0.140856	25700
	6	24 hr	1.473	388000	3880	1.94	0.2425	16000
	7	24 hr	1.3824	471000	4710	2.355	0.157052	29990
			1.49326	446714	4467.14	2.23357	0.173098	28622.9	mean
			0.0962511	71800	718	0.359	0.0538899	12781.3	sd
