# Supplementary material for: Inhibition of the Metabolic Degradation of Filtered Albumin Is a Major Determinant of Albuminuria
Source: PLoS One. 2015 May 26;10(5):e0127853. doi: 10.1371/journal.pone.0127853 (PMC4444184; doi:10.1371/journal.pone.0127853)
Supplement: S1 File — (ZIP) [file pone.0127853.s001.zip › Data Files/3H RSA tryptic digest data.xls]

## Sheet: RSA peptides P+U
Renal processing of [3H]RSA peptides in vivo
[3H]RSA: tritiated ? Steve's; PD-10 19/03/01; 1.4*109 dpm/ml
	Trypsin digest 3.5mls + 3ul trypsin (~0.17mg); filtered through 30kDa filter
	Activity ~ 4.15*108 dpm/ml
	injected ~240ul; 1*108 dpm
Note:	1. Plasma volume taken as 15ml
	2. Total dpm = urinary dpm over collection period OR dpm/15ml plasma
Rat	sample	time	vol, ml	dpm/ml	total dpm	% inj dose		dpm/min
30 min A	plasma	2 min	0.0242
		30' CP	1.7106	389000	5835000	5.835
30 min B	plasma	2 min	0.0258	6420000	96300000	96.3
		30' CP	2.5494	311000	4665000	4.665
1 hr A	plasma	2 min	0.0152
		60'CP	3.0156	216000	3240000	3.24
1 hr B	plasma	2 min	0.012
		30 min	0.0149
		60' CP	3.262	238000	3570000	3.57
	urine	0-30 min	0.8853	437000	386876	0.386876		12895.9
1 hr C	plasma	2 min	0.0139
		30 min	0.0115
		60' CP	3.2863	242000	3630000	3.63
2 hr A	plasma	2 min
		30 min	0.0091	0	0	0
		1 hr	0.0189	400000	6000000	6
		2 hr CP	4.1653	288000	4320000	4.32
	urine	0-2 hr	1.185	1005000	1190925	1.19093
2 hr B	plasma	2 min	0.0396
		30 min	0.0439
		1 hr	0.0356	431000	6465000	6.465
		2 hr CP	3.3832	263000	3945000	3.945
	urine	0-1 hr	0.7289	1280000	932992	0.932992		15549.9
		1-2 hr	0.4918	781000	384096	0.384096		6401.6
2 hr C	plasma	2 min	0.0236	6550000	98250000	98.25
		30 min	0.0295
		1 hr	0.0224
		2 hr CP	2.6398	259000	3885000	3.885
	urine	0-2 hr	1.8409	1270000	2337943	2.33794		77931.4

## Sheet: RSA pep Plasma summary
Renal processing of [3H]RSA peptides in vivo
rat	time	dpm/ml	total dpm	%inj dose	injected	log %inj
30' RA	30 min	389000	5835000	5.835	100000000	0.766041
30' RB	30 min	311000	4665000	4.665	100000000	0.668852
1h RB	30 min	2460000	36900000	36.9	100000000	1.56703
1h RC	30 min	6110000	91650000	91.65	100000000	1.96213
2h RB	30 min	559000	8385000	8.385	100000000	0.923503
2h RC	30 min	2680000	40200000	40.2	100000000	1.60423
		2.08483e+06	31272500	31.2725		1.24863	mean
		2.23819e+06	3.35728e+07	33.5728		0.531348	sd
1h RA	1hr	216000	3240000	3.24	100000000	0.510545
1h RB	1hr	238000	3570000	3.57	100000000	0.552668
1h RC	1hr	242000	3630000	3.63	100000000	0.559907
2h RA	1hr	400000	6000000	6	100000000	0.778151
2h RB	1hr	431000	6465000	6.465	100000000	0.810569
2h RC	1hr	2020000	30300000	30.3	100000000	1.48144
		591167	8867500	8.8675		0.782214
		705855	1.05878e+07	10.5878		0.364872
2h RA	2 hr	288000	4320000	4.32	100000000	0.635484
2h RB	2 hr	263000	3945000	3.945	100000000	0.596047
2h RC	2 hr	259000	3885000	3.885	100000000	0.589391
		270000	4050000	4.05		0.606974
		15716.2	235744	0.235744		0.0249135
1	0.510545	0.552668	0.559907	0.778151	0.810569
2	0.635484	0.596047	0.589391	0.606974	0.606974
plus 0.5	0.0568	0.0354	0.5544	0.7988	0.21	0.33108	k
						0.333898	sd
minus 0.5	0.1249	0.0434	0.0295	0.1712	0.2036	0.11452	k
						0.0767171	sd
1	0.782214	average				0.1752	k
2	0.606974

## Sheet: RSA peptides Organs
Renal processing of [3H]RSA in vivo
[3H]RSA: tritiated ? Steve's; PD-10 19/03/01; 1.4*109 dpm/ml
	Trypsin digest 3.5mls + 3ul trypsin (~0.17mg); filtered through 30kDa filter
	Activity ~ 4.15*108 dpm/ml
	injected ~240ul; 1*108 dpm
Note:	total dpm = per 6ml kidney or spleen or muscle, and per 10 ml liver
											2 *kidney	2 *kidney
Rat	organ	weight,g	dpm/ml	total dpm	dpm/g	dpm/org	%inj dose	T:P ratio	dpm/ml plasma		%inj dose	T:P ratio
30 min A	RK	1.2085	663000	3978000	3.29168e+06	3978000	3.978	8.46191	389000		7.944	8.57903
	LK	1.1724	661000	3966000	3.3828e+06	3966000	3.966	8.69616	389000
	S	0.9657	45000	270000	279590	270000	0.27	0.71874	389000
	L	2.1575	58600	586000	271611	2.71611e+06	2.71611	0.698228	389000
	M	2.2365	100000	600000	268276	2.68276e+07	26.8276	0.689656	389000
Rat	organ	weight,g	dpm/ml	total dpm	dpm/g	dpm/org	%inj dose	T:P ratio	dpm/ml plasma
30 min B	RK	1.1504	465000	2790000	2.42524e+06	2790000	2.79	7.79821	311000		5.598	7.83637
	LK	1.1466	468000	2808000	2.44898e+06	2808000	2.808	7.87453	311000
	S	0.8606	31600	189600	220311	189600	0.1896	0.708397	311000
	L	2.6175	53000	530000	202483	2.02483e+06	2.02483	0.651072	311000
	M	2.2023	79400	476400	216319	2.16319e+07	21.6319	0.69556	311000
Rat	organ	weight,g	dpm/ml	total dpm	dpm/g	dpm/org	%inj dose	T:P ratio	dpm/ml plasma
1 hr A	RK	1.4579	266000	1596000	1.09473e+06	1596000	1.596	5.06817	216000		3.216	5.17233
	LK	1.4214	270000	1620000	1.13972e+06	1620000	1.62	5.27649	216000
	S	0.8285	34100	204600	246952	204600	0.2046	1.1433	216000
	L	2.626	81900	819000	311881	3.11881e+06	3.11881	1.44389	216000
	M	2.0153	86900	521400	258721	2.58721e+07	25.8721	1.19778	216000
Rat	organ	weight,g	dpm/ml	total dpm	dpm/g	dpm/org	%inj dose	T:P ratio	dpm/ml plasma
1 hr B	RK	1.2734	229000	1374000	1.079e+06	1374000	1.374	4.53362	238000		2.7	4.46808
	LK	1.2655	221000	1326000	1.04781e+06	1326000	1.326	4.40255	238000
	S	0.7977	22200	133200	166980	133200	0.1332	0.701597	238000
	L	2.3781	44000	440000	185022	1.85022e+06	1.85022	0.777402	238000
	M	2.3877	65300	391800	164091	1.64091e+07	16.4091	0.689458	238000
Rat	organ	weight,g	dpm/ml	total dpm	dpm/g	dpm/org	%inj dose	T:P ratio	dpm/ml plasma
1 hr C	RK	1.2619	292000	1752000	1.38838e+06	1752000	1.752	5.73712	242000		3.666	5.81795
	LK	1.3408	319000	1914000	1.42751e+06	1914000	1.914	5.89878	242000
	S	0.818	22300	133800	163570	133800	0.1338	0.675908	242000
	L	1.8769	28400	284000	151313	1.51313e+06	1.51313	0.625262	242000
	M	1.9973	51300	307800	154108	1.54108e+07	15.4108	0.63681	242000
Rat	organ	weight,g	dpm/ml	total dpm	dpm/g	dpm/org	%inj dose	T:P ratio	dpm/ml plasma
2 hr A	RK	1.3849	238000	1428000	1.03112e+06	1428000	1.428	3.58028	288000		2.778	3.52061
	LK	1.3544	225000	1350000	996751	1350000	1.35	3.46094	288000
	S	0.9574	45500	273000	285147	273000	0.273	0.990095	288000
	L	2.2788	92300	923000	405038	4.05038e+06	4.05038	1.40638	288000
	M	2.5505	100000	600000	235248	2.35248e+07	23.5248	0.816833	288000
Rat	organ	weight,g	dpm/ml	total dpm	dpm/g	dpm/org	%inj dose	T:P ratio	dpm/ml plasma
2 hr B	RK	1.3006	301000	1806000	1.38859e+06	1806000	1.806	5.27981	263000		3.534	5.12943
	LK	1.3196	288000	1728000	1.30949e+06	1728000	1.728	4.97904	263000
	S	0.9078	40000	240000	264375	240000	0.24	1.00523	263000
	L	2.0691	71600	716000	346044	3.46044e+06	3.46044	1.31576	263000
	M	2.0395	78900	473400	232116	2.32116e+07	23.2116	0.882569	263000
Rat	organ	weight,g	dpm/ml	total dpm	dpm/g	dpm/org	%inj dose	T:P ratio	dpm/ml plasma
2 hr C	RK	1.2404	268000	1608000	1.29636e+06	1608000	1.608	5.00524	259000		3.21	4.9833
	LK	1.2467	267000	1602000	1.28499e+06	1602000	1.602	4.96136	259000
	S	0.669	30200	181200	270852	181200	0.1812	1.04576	259000
	L	2.4982	85300	853000	341446	3.41446e+06	3.41446	1.31832	259000
	M	2.3479	94500	567000	241492	2.41492e+07	24.1492	0.932403	259000

## Sheet: RSA pep Organ summary
Renal processing of [3H]RSA peptides in vivo
		T:P	T:P	T:P	T:P	%	%	%	%
time	rat	kidney	spleen	liver	muscle	kidney	spleen	liver	muscle
30 min	A	8.57903	0.71874	0.698228	0.689656	7.944	0.27	2.71611	26.8276
	B	7.83637	0.708397	0.651072	0.69556	5.598	0.1896	2.02483	21.6319
		8.2077	0.713569	0.67465	0.692608	6.771	0.2298	2.37047	24.2298	mean
		0.525142	0.00731387	0.0333445	0.00417483	1.65887	0.0568514	0.488804	3.67392	sd
1 hr	A	5.17233	1.1433	1.44389	1.19778	3.216	0.2046	3.11881	25.8721
	B	4.46808	0.701597	0.777402	0.689458	2.7	0.1332	1.85022	16.4091
	C	5.81795	0.675908	0.625262	0.63681	3.666	0.1338	1.51313	15.4108
		5.15279	0.840267	0.948853	0.84135	3.194	0.1572	2.16072	19.2307	mean
		0.675146	0.262746	0.435415	0.309799	0.483376	0.0410507	0.846676	5.77326	sd
2 hr	A	3.52061	0.990095	1.40638	0.816833	2.778	0.273	4.05038	23.5248
	B	5.12943	1.00523	1.31576	0.882569	3.534	0.24	3.46044	23.2116
	C	4.9833	1.04576	1.31832	0.932403	3.21	0.1812	3.41446	24.1492
		4.54445	1.0137	1.34682	0.877269	3.174	0.2314	3.64176	23.6285	mean
		0.88967	0.0287823	0.0515967	0.0579669	0.379284	0.0465003	0.35462	0.477364	sd
											K	S	L	M
										0.5	8.2077	0.713569	0.67465	0.692608	mean
										1	5.15279	0.840267	0.948853	0.84135
										2	4.54445	1.0137	1.34682	0.877269
										0.5	0.525142	0.00731387	0.0333445	0.00417483	sd
										1	0.675146	0.262746	0.435415	0.309799
										2	0.88967	0.0287823	0.0515967	0.0579669
