# Supplementary material for: Inhibition of the Metabolic Degradation of Filtered Albumin Is a Major Determinant of Albuminuria
Source: PLoS One. 2015 May 26;10(5):e0127853. doi: 10.1371/journal.pone.0127853 (PMC4444184; doi:10.1371/journal.pone.0127853)
Supplement: S1 File — (ZIP) [file pone.0127853.s001.zip › Data Files/Cyt Experiments.xls]

## Sheet: Plasma data
[14C]Cytochrome c in Control rats
[14C]Cyt c: labeled 08/11/01; purified 04/12/01 and 05/12/01; 2.22*106 dpm/ml for 15min rats; 2.33*106 dpm/ml for 30min and 60min rats
	injected 0.9ml in 15min rats, and 0.86ml in 30min and 60min rats; ~ 2*106 dpm.
	injected 1.28ml in 120min rats, ~2*106 dpm (1.566*106 dpm/ml from combining vial 1 and 2)
							total		intact		deg	Integrity of protein in plasma
date	rat	time	dpm/ml	total dpm	%inj dose	injected	log %inj	intact, %	log %inj	deg, %	log %inj	% HMW	% intact	% degraded
2001-12-05	30' RA	10 min	21400	321000	16.05	2000000	1.20548
	30' RB	10 min	20600	309000	15.45	2000000	1.18893
	30' RD	10 min	21300	319000	15.95	2000000	1.20276
	30' RE	10 min	18300	275000	13.75	2000000	1.1383
			20400	306000	15.3		1.18387
			1444.53	21322.9	1.06615		0.0312282
2001-12-05	15' RA	15 min	13500	203000	10.15	2000000	1.00647	4.77761	0.67921	1.00688	0.00297771	43.01	47.07	9.92
	15' RB	15 min	13600	204000	10.2	2000000	1.0086	3.90966	0.592139	2.32764	0.366916	38.85	38.33	22.82
	15' RC	15 min	17300	260000	13	2000000	1.11394	6.6963	0.825835	2.0228	0.305953	32.93	51.51	15.56
	15' RD	15 min	14800	222000	11.1	2000000	1.04532	4.44555	0.647925	3.04806	0.484024	32.49	40.05	27.46
	15' RE	15 min	15200	228000	11.4	2000000	1.0569	6.59148	0.818983	0.8949	-0.0482255	34.33	57.82	7.85
2001-12-06	60' RA	15 min	20200	302000	15.1	2000000	1.17898
	60' RB	15 min	14400	216000	10.8	2000000	1.03342
	60' RC	15 min	17300	259000	12.95	2000000	1.11227
	60' RE	15 min	16100	242000	12.1	2000000	1.08279
			15822.2	237333	11.8667		1.07097	5.28412	0.712819	1.86006	0.222329	36.322	46.956	16.722
			2162.05	32120.9	1.60604		0.0566498	1.27988	0.104819	0.910482	0.23329	4.50772	8.07588	8.34895
2001-12-05	30' RA	20 min	14100	212000	10.6	2000000	1.02531
	30' RB	20 min	13000	195000	9.75	2000000	0.989005
	30' RD	20 min	11400	171000	8.55	2000000	0.931966
	30' RE	20 min	12000	180000	9	2000000	0.954243
			12625	189500	9.475		0.97513
			1184.27	17972.2	0.89861		0.0408637
							total		intact		deg	Integrity of protein in plasma
date	rat	time	dpm/ml	total dpm	%inj dose	injected	log %inj	intact, %	log %inj	deg, %	log %inj	% HMW	% intact	% degraded
2001-12-05	30' RA	30 min	14700	221000	11.05	2000000	1.04336	3.54373	0.549461	3.58573	0.554577	35.47	32.07	32.45
	30' RB	30 min	14200	213000	10.65	2000000	1.02735	3.61035	0.557549	3.50598	0.544809	33.18	33.9	32.92
	30' RC	30 min	5120	76800	5.12	1500000	0.70927
	30' RD	30 min	12800	192000	9.6	2000000	0.982271	2.49312	0.396743	3.32064	0.521222	39.44	25.97	34.59
	30' RE	30 min	11000	165000	8.25	2000000	0.916454	1.96928	0.294306	3.2439	0.511067	36.82	23.87	39.32
2001-12-06	60' RA	30 min	11900	179000	8.95	2000000	0.951823
	60' RB	30 min	9590	144000	7.2	2000000	0.857332
	60' RC	30 min	9860	148000	7.4	2000000	0.869232
	60' RE	30 min	11300	169000	8.45	2000000	0.926857
2002-03-07	120' RA	30 min	8400	126000	6.3	2000000	0.799341
	120' RB	30 min	10900	164000	8.2	2000000	0.913814
	120' RC	30 min	8640	130000	6.5	2000000	0.812913
	120' RD	30 min	9750	146000	7.3	2000000	0.863323
	120' RE	30 min	8700	130000	6.5	2000000	0.812913
			10490	157414	7.96214		0.891875	2.90412	0.449515	3.41406	0.532919	36.2275	28.9525	34.82
			2503.58	37639.6	1.69267		0.0929327	0.806375	0.127194	0.158745	0.0202053	2.61612	4.79318	3.1374
2001-12-06	60' RA	45 min	11000	166000	8.3	2000000	0.919078
	60' RB	45 min	6810	102000	5.1	2000000	0.70757
	60' RC	45 min	7490	112000	5.6	2000000	0.748188
	60' RE	45 min	6970	105000	5.25	2000000	0.720159
			8067.5	121250	6.0625		0.773749
			1976.43	30126.1	1.50631		0.0983623
2001-12-06	60' RA	60 min	6340	95100	4.755	2000000	0.677151	0.708971	-0.149372	2.04941	0.311628	41.99	14.91	43.1
	60' RB	60 min	5780	86600	4.33	2000000	0.636488	0.486692	-0.312746	2.03597	0.308771	41.74	11.24	47.02
	60' RC	60 min	8280	124000	6.2	2000000	0.792392	0.5983	-0.223081	2.58726	0.41284	48.62	9.65	41.73
	60' RD	60 min	6880	103000	5.15	2000000	0.711807	0.837905	-0.0768052	2.19339	0.341115	41.14	16.27	42.59
	60' RE	60 min	7600	114000	5.7	2000000	0.755875	0.52098	-0.283179	2.51199	0.400018	46.8	9.14	44.07
2002-03-07	120' RA	60 min	6230	93500	4.675	2000000	0.669782
	120' RB	60 min	6900	104000	5.2	2000000	0.716003
	120' RC	60 min	7540	113000	5.65	2000000	0.752048
	120' RD	60 min	7410	111000	5.55	2000000	0.744293
	120' RE	60 min	5790	86800	4.34	2000000	0.63749
			6875	103100	5.155		0.709333	0.63057	-0.209037	2.2756	0.354874	44.058	12.242	43.702
			837.141	12520.9	0.626046		0.0529467	0.14395	0.0968181	0.259017	0.0489467	3.40936	3.18935	2.03913
2002-03-07	120' RA	120 min	4810	72200	3.61	2000000	0.557507
	120' RB	120 min	5100	76500	3.825	2000000	0.582631
	120' RC	120 min	5030	75500	3.775	2000000	0.576917
	120' RD	120 min	5660	85000	4.25	2000000	0.628389
	120' RE	120 min	4870	73100	3.655	2000000	0.562887
			5094	76460	3.823		0.581666
			337.387	5081.63	0.254082		0.0280303

## Sheet: Total elimination
CONTROL		%inj dose TOTAL									CONTROL		log [%inj dose] TOTAL									CONTROL		log [%inj dose] TOTAL
		0.167	0.25	0.333	0.5	0.75	1	2					0.167	0.25	0.333	0.5	0.75	1	2
		16.05	10.15	10.6	11.05	8.3	4.755	3.61					1.20548	1.00647	1.02531	1.04336	0.919078	0.677151	0.557507			0.5	1	2	k	y0		0.25	0.5	1	k	y0		0.5	1	k	y0
		15.45	10.2	9.75	10.65	5.1	4.33	3.825					1.18893	1.0086	0.989005	1.02735	0.70757	0.636488	0.582631			1.04336	0.677151	0.557507	0.2947	1.1032		1.00647	1.04336	0.677151	0.481	1.1896		1.04336	0.677151	-0.7324	1.4096
		15.95	13	8.55	5.12	5.6	6.2	3.775					1.20276	1.11394	0.931966	0.70927	0.748188	0.792392	0.576917			1.02735	0.636488	0.582631	0.2618	1.0543		1.0086	1.02735	0.636488	0.5369	1.204		1.02735	0.636488	-0.7817	1.4182
		13.75	11.1	9	9.6	5.25	5.15	4.25					1.1383	1.04532	0.954243	0.982271	0.720159	0.711807	0.628389			0.70927	0.792392	0.576917	0.1064	0.817		1.11394	0.70927	0.792392	0.3437	1.0724		0.70927	0.792392	0.1662	0.6261
		15.3	11.4	9.475	8.25	6.0625	5.7	3.655					1.18387	1.0569	0.97513	0.916454	0.773749	0.755875	0.562887			0.982271	0.711807	0.628389	0.2141	1.024		1.04532	0.982271	0.711807	0.4584	1.1806		0.982271	0.711807	-0.5409	1.2527
		1.06615	15.1	0.89861	8.95	1.50631	4.675	3.823					0.0312282	1.17898	0.0408637	0.951823	0.0983623	0.669782	0.581666			0.916454	0.755875	0.562887	0.2296	1.0129		1.0569	0.916454	0.755875	0.3899	1.1372		0.916454	0.755875	-0.3212	1.077
			10.8		7.2		5.2	0.254082						1.03342		0.857332		0.716003	0.0280303						0.22132	1.00228					0.44198	1.15676				-0.442	1.15672
			12.95		7.4		5.65							1.11227		0.869232		0.752048							0.0713277	0.109321					0.0761138	0.053333				0.38536	0.32766
			12.1		8.45		5.55							1.08279		0.926857		0.744293
			11.8667		6.3		4.34							1.07097		0.799341		0.63749
			1.60604		8.2		5.155							0.0566498		0.913814		0.709333
					6.5		0.626046									0.812913		0.0529467
					7.3											0.863323
					6.5											0.812913
					7.96214											0.891875
					1.69267											0.0929327
	time, h	0.167	0.25	0.333	0.5	0.75	1	2				time, h	0.167	0.25	0.333	0.5	0.75	1	2
	mean	15.3	11.8667	9.475	7.96214	6.0625	5.155	3.823				mean	1.18387	1.07097	0.97513	0.891875	0.773749	0.709333	0.581666
	sd	1.06615	1.60604	0.89861	1.69267	1.50631	0.626046	0.254082				sd	0.0312282	0.0566498	0.0408637	0.0929327	0.0983623	0.0529467	0.0280303

## Sheet: Intact elimination
CONTROL [%inj dose] INTACT							CONTROL log[%inj dose] INTACT							CONTROL log[%inj dose] INTACT
hour	0.25	0.5	1				hour	0.25	0.5	1				hour	0.25	0.5	1	k	y0			hour	0.5	1	k	y0
	4.77761	3.54373	0.708971					0.67921	0.549461	-0.149372					0.67921	0.549461	-0.149372	1.1466	1.0286				0.549461	-0.149372	1.3977	1.2483
	3.90966	3.61035	0.486692					0.592139	0.557549	-0.312746					0.592139	0.557549	-0.312746	1.2828	1.0286				0.557549	-0.312746	1.7406	1.4278
	6.6963	2.49312	0.5983					0.825835	0.396743	-0.223081					0.825835	0.449515	-0.223081	1.3909	1.1621				0.449515	-0.223081	1.3452	1.1221
	4.44555	1.96928	0.837905					0.647925	0.294306	-0.0768052					0.647925	0.396743	-0.0768052	0.9636	0.8847				0.396743	-0.0768052	0.9471	0.8703
	6.59148	2.90412	0.52098					0.818983	0.449515	-0.283179					0.818983	0.294306	-0.283179	1.4246	1.1077				0.294306	-0.283179	1.155	0.8718
	5.28412	0.806375	0.63057					0.712819	0.127194	-0.209037								1.2417	1.04234						1.31712	1.10806
	1.27988		0.14395					0.104819		0.0968181								0.189596	0.104693						0.295726	0.242098
time, h	0.25	0.5	1				time, h	0.25	0.5	1
mean	5.28412	2.90412	0.63057				mean	0.712819	0.449515	-0.209037
sd	1.27988	0.806375	0.14395				sd	0.104819	0.127194	0.0968181

## Sheet: Deg elimination
CONTROL [%inj dose] DEGRADED							CONTROL log[%inj dose] DEGRADED							CONTROL log[%inj dose] DEGRADED							CONTROL log[%inj dose] DEGRADED
hour	0.25	0.5	1				hour	0.25	0.5	1				hour	0.25	0.5	k	y0			hour	0.5	1	k	y0
	1.00688	3.58573	2.04941					0.00297771	0.554577	0.311628					0.00297771	0.554577	2.2064	-0.5486				0.554577	0.311628	0.4859	0.7975
	2.32764	3.50598	2.03597					0.366916	0.544809	0.308771					0.366916	0.544809	0.7116	0.189				0.544809	0.308771	0.4721	0.7808
	2.0228	3.32064	2.58726					0.305953	0.521222	0.41284					0.305953	0.521222	0.8611	0.0907				0.521222	0.41284	0.2168	0.6296
	3.04806	3.2439	2.19339					0.484024	0.511067	0.341115					0.484024	0.511067	0.1082	0.457				0.511067	0.341115	0.3399	0.681
	0.8949	3.41406	2.51199					-0.0482255	0.532919	0.400018							0.971825	0.047025						0.378675	0.722225
	1.86006	0.158745	2.2756					0.222329	0.0202053	0.354874							0.885061	0.42619						0.126402	0.0803663
	0.910482		0.259017					0.23329		0.0489467
time, h	0.25	0.5	1				time, h	0.25	0.5	1
mean	1.86006	3.41406	2.2756				mean	0.222329	0.532919	0.354874
sd	0.910482	0.158745	0.259017				sd	0.23329	0.0202053	0.0489467

## Sheet: Organ data
[14C]Cytochrome c in Control rats
[14C]Cyt c: labeled 08/11/01; purified 04/12/01 and 05/12/01; 2.22*106 dpm/ml for 15min rats; 2.33*106 dpm/ml for 30min and 60min rats
	injected 0.9ml in 15min rats, and 0.86ml in 30min and 60min rats; ~ 2*106 dpm.
	injected 1.28ml in 120min rats, ~2*106 dpm (1.566*106 dpm/ml from combining vial 1 and 2)
											Tissue to Plasma Ratio				% of injected dose
date	rat	dpm/g K	dpm/g S	dpm/g L	dpm/g M	dpm/K	dpm/S	dpm/L	dpm/M	kidney	spleen	liver	muscle	kidney	spleen	liver	muscle	plasma	injected
5-6/12/01	15' RA	348000	3960	3190	1180	960000	3650	31900	118000	25.7778	0.293333	0.236296	0.0874074	48	0.1825	1.595	5.9	13500	2000000
	15' RB	292000	4340	4630	1790	743000	3400	46300	179000	21.4706	0.319118	0.340441	0.131618	37.15	0.17	2.315	8.95	13600	2000000
	15' RC	346000	4660	5240	1090	770000	4070	52400	109000	20	0.269364	0.30289	0.0630058	38.5	0.2035	2.62	5.45	17300	2000000
	15' RD	275000	5630	5280	2180	655000	3990	52800	218000	18.5811	0.380405	0.356757	0.147297	32.75	0.1995	2.64	10.9	14800	2000000
	15' RE	336000				873000				22.1053	0	0	0	43.65	0	0	0	15200	2000000
		319400	4647.5	4585	1560	800200	3777.5	45850	156000	21.5869	0.252444	0.247277	0.0858656	40.01	0.1511	1.834	6.24
		33627.4	714.767	976.405	517.236	118430	310.631	9764.05	51723.6	2.71104	0.147059	0.145795	0.0586621	5.92151	0.0855317	1.10899	4.14539
5-6/12/01	30' RA	201000	6370	6480	2200	469000	4450	64800	220000	13.6735	0.433333	0.440816	0.14966	23.45	0.2225	3.24	11	14700	2000000
	30' RB	184000	5760	6750	2370	410000	4210	67500	237000	12.9577	0.405634	0.475352	0.166901	20.5	0.2105	3.375	11.85	14200	2000000
	30' RC	77600	3250	2270	720	151000	2390	22700	72000	15.1562	0.634766	0.443359	0.140625	10.0667	0.159333	1.51333	4.8	5120	1500000
	30' RD	133000	6690	7440	2190	338000	5680	74400	219000	10.3906	0.522656	0.58125	0.171094	16.9	0.284	3.72	10.95	12800	2000000
	30' RE	159000	5990	5900	2460	363000	6080	59000	246000	14.4545	0.544545	0.536364	0.223636	18.15	0.304	2.95	12.3	11000	2000000
		150920	5612	5768	1988	346200	4562	57680	198800	13.3265	0.508187	0.495428	0.170383	17.8133	0.236067	2.95967	10.18
		48385.2	1367.52	2032.26	718.032	120003	1449.85	20322.6	71803.2	1.83686	0.0917519	0.0615178	0.0322627	4.99871	0.0583915	0.854571	3.06158
5-6/12/01	60' RA	64500	5410	6410	2660	188000	4180	64100	266000	10.1735	0.853312	1.01104	0.419558	9.4	0.209	3.205	13.3	6340	2000000
	60' RB	67700	4890	6390	2640	185000	3640	63900	264000	11.7128	0.846021	1.10554	0.456747	9.25	0.182	3.195	13.2	5780	2000000
	60' RC	154000	5890	6290	2720	357000	4860	62900	272000	18.599	0.711353	0.759662	0.328502	17.85	0.243	3.145	13.6	8280	2000000
	60' RD	67000	5630	7910	2390	155000	4410	79100	239000	9.73837	0.818314	1.14971	0.347384	7.75	0.2205	3.955	11.95	6880	2000000
	60' RE	100000	6250	7680	2970	220000	4140	76800	297000	13.1579	0.822368	1.01053	0.390789	11	0.207	3.84	14.85	7600	2000000
		90640	5614	6936	2676	221000	4246	69360	267600	12.6763	0.810274	1.00729	0.388596	11.05	0.2123	3.468	13.38
		38309.6	511.547	789.671	207.196	79432.4	443.486	7896.71	20719.6	3.57542	0.0572854	0.151063	0.0522441	3.97162	0.0221743	0.394835	1.03598
703/02	120' RA	62600	5940	8040	2210	181000	5460	80400	221000	13.0146	1.23493	1.67152	0.459459	9.05	0.273	4.02	11.05	4810	2000000
	120' RB	53700	6320	6650	2490	139000	4420	66500	249000	10.5294	1.23922	1.30392	0.488235	6.95	0.221	3.325	12.45	5100	2000000
	120' RC	27800	5860	7980	3570	73800	6190	79800	357000	5.52684	1.16501	1.58648	0.709742	3.69	0.3095	3.99	17.85	5030	2000000
	120' RD	46500	6620	7460	2870	120000	6160	74600	287000	8.21555	1.16961	1.31802	0.507067	6	0.308	3.73	14.35	5660	2000000
	120' RE	27500	6200	8380	3020	72500	5160	83800	302000	5.64682	1.2731	1.72074	0.620123	3.625	0.258	4.19	15.1	4870	2000000
		43620	6188	7702	2832	117260	5478	77020	283200	8.58663	1.21637	1.52014	0.556925	5.863	0.2739	3.851	14.16
		15654.6	305.483	673.884	520.884	45921.5	740.419	6738.84	52088.4	3.22193	0.0471935	0.196951	0.104941	2.29608	0.0370209	0.336942	2.60442

## Sheet: TP ratio
	Tissue to Plasma Ratio
kidney	spleen	liver	muscle			Kidney	Spleen	Liver	Muscle
25.7778	0.293333	0.236296	0.0874074	15 min	0.25	21.5869	0.252444	0.247277	0.0858656	mean
21.4706	0.319118	0.340441	0.131618		0.5	13.3265	0.508187	0.495428	0.170383
20	0.269364	0.30289	0.0630058		1	12.6763	0.810274	1.00729	0.388596
18.5811	0.380405	0.356757	0.147297		2	8.58663	1.21637	1.52014	0.556925
22.1053	0	0	0		24	3.12533	1.06667	1.26567	0.615
21.5869	0.252444	0.247277	0.0858656
2.71104	0.147059	0.145795	0.0586621		0.25	2.71104	0.147059	0.145795	0.0586621	sd
					0.5	1.83686	0.0917519	0.0615178	0.0322627
13.6735	0.433333	0.440816	0.14966	30 min	1	3.57542	0.0572854	0.151063	0.0522441
12.9577	0.405634	0.475352	0.166901		2	3.22193	0.0471935	0.196951	0.104941
15.1562	0.634766	0.443359	0.140625		24	0.957273	0.195021	0.207138
10.3906	0.522656	0.58125	0.171094
14.4545	0.544545	0.536364	0.223636
13.3265	0.508187	0.495428	0.170383
1.83686	0.0917519	0.0615178	0.0322627
10.1735	0.853312	1.01104	0.419558	1 hr
11.7128	0.846021	1.10554	0.456747
18.599	0.711353	0.759662	0.328502
9.73837	0.818314	1.14971	0.347384
13.1579	0.822368	1.01053	0.390789
12.6763	0.810274	1.00729	0.388596
3.57542	0.0572854	0.151063	0.0522441
13.0146	1.23493	1.67152	0.459459	2 hr
10.5294	1.23922	1.30392	0.488235
5.52684	1.16501	1.58648	0.709742
8.21555	1.16961	1.31802	0.507067
5.64682	1.2731	1.72074	0.620123
8.58663	1.21637	1.52014	0.556925
3.22193	0.0471935	0.196951	0.104941
4.23	1.26	1.5		24 hr
2.539	1.07	1.19
2.607	0.87	1.107	0.615
3.12533	1.06667	1.26567	0.615
0.957273	0.195021	0.207138	#DIV/0!

## Sheet: %inj dose
	% of injected dose
kidney	spleen	liver	muscle			K	S	L	M			Kidney	Spleen	Liver	Muscle
48	0.1825	1.595	5.9	15 min	0.25	40.01	0.1511	1.834	6.24	mean	0.25	40.01	0.1511	1.834	6.24	mean
37.15	0.17	2.315	8.95		0.5	17.8133	0.236067	2.95967	10.18		0.5	17.8133	0.236067	2.95967	10.18
38.5	0.2035	2.62	5.45		1	11.05	0.2123	3.468	13.38		1	11.05	0.2123	3.468	13.38
32.75	0.1995	2.64	10.9		2	5.863	0.2739	3.851	14.16		2	5.863	0.2739	3.851	14.16
43.65	0	0	0								24	2.15	0.265433	3.61167	16.12
40.01	0.1511	1.834	6.24		0.25	5.92151	0.0855317	1.10899	4.14539	sd
5.92151	0.0855317	1.10899	4.14539		0.5	4.99871	0.0583915	0.854571	3.06158		0.25	5.92151	0.0855317	1.10899	4.14539	sd
					1	3.97162	0.0221743	0.394835	1.03598		0.5	4.99871	0.0583915	0.854571	3.06158
23.45	0.2225	3.24	11	30 min	2	2.29608	0.0370209	0.336942	2.60442		1	3.97162	0.0221743	0.394835	1.03598
20.5	0.2105	3.375	11.85								2	2.29608	0.0370209	0.336942	2.60442
10.0667	0.159333	1.51333	4.8								24	0.223383	0.0358227	0.705095
16.9	0.284	3.72	10.95
18.15	0.304	2.95	12.3
17.8133	0.236067	2.95967	10.18
4.99871	0.0583915	0.854571	3.06158
9.4	0.209	3.205	13.3	1 hr
9.25	0.182	3.195	13.2
17.85	0.243	3.145	13.6
7.75	0.2205	3.955	11.95
11	0.207	3.84	14.85
11.05	0.2123	3.468	13.38
3.97162	0.0221743	0.394835	1.03598
9.05	0.273	4.02	11.05	2 hr
6.95	0.221	3.325	12.45
3.69	0.3095	3.99	17.85
6	0.308	3.73	14.35
3.625	0.258	4.19	15.1
5.863	0.2739	3.851	14.16
2.29608	0.0370209	0.336942	2.60442
2.4	0.2628	4.31		24 hr
2.08	0.3025	3.625
1.97	0.231	2.9	16.12
2.15	0.265433	3.61167	16.12
0.223383	0.0358227	0.705095	#DIV/0!
Note: Cyt c at 24 hours is [3H]Cyt not [14C]Cyt
