# Supplementary material for: Inhibition of the Metabolic Degradation of Filtered Albumin Is a Major Determinant of Albuminuria
Source: PLoS One. 2015 May 26;10(5):e0127853. doi: 10.1371/journal.pone.0127853 (PMC4444184; doi:10.1371/journal.pone.0127853)
Supplement: S1 File — (ZIP) [file pone.0127853.s001.zip › Data Files/Inulin Plasma Data.xls]

## Sheet: Sheet1
Inulin - 15min		Inulin - 30min		Inulin - 60min		Inulin - 120min
x%injdose	log	x%injdose	log	x%injdose	log	x%injdose	log	rat
8.35	0.921686	4.79	0.680336	1.89	0.276462	0.16	-0.79588	1
7.15	0.854306	4.63	0.665581	0.69	-0.161151	0.16	-0.79588	2
8.12	0.909556	4.94	0.693727	0.58	-0.236572	0.12	-0.920819	3
9.04	0.956168	5.77	0.761176	1.51	0.178977	0.2	-0.69897	4
6.87	0.836957	3.49	0.542825	1.26	0.100371	0.24	-0.619789	5
9.58	0.981366	7.13	0.85309	2.3	0.361728			6
7.63	0.882525	6.75	0.829304	3.02	0.480007			7
		4.7	0.672098					8
		7.01	0.845718					9
		7.14	0.853698					10
		4.38	0.641474					11
8.10571	0.906081	5.52091	0.730821	1.60714	0.142832	0.176	-0.766268	mean
0.980899	0.0523543	1.29485	0.104319	0.873913	0.264235	0.045607	0.113606	sd
