# Supplementary material for: Inhibition of the Metabolic Degradation of Filtered Albumin Is a Major Determinant of Albuminuria
Source: PLoS One. 2015 May 26;10(5):e0127853. doi: 10.1371/journal.pone.0127853 (PMC4444184; doi:10.1371/journal.pone.0127853)
Supplement: S1 File — (ZIP) [file pone.0127853.s001.zip › Data Files/Lyz Experiments.xls]

## Sheet: DEG Plasma elim in PAN
	PAN %inj dose DEGRADED							PAN log [%inj dose] DEGRADED							PAN log [%inj dose] DEGRADED
	time, h	2	8					time, h	2	8					hour	2	8	k	y0
		0.454598	1.71108						-0.342372	0.23327						-0.342372	0.23327	0.0959	-0.5343
		0.244373	1.76162						-0.611947	0.245911						-0.611947	0.245911	0.143	-0.8979
		0.69342	1.82201						-0.159004	0.26055						-0.159004	0.26055	0.0699	-0.2989
		0.46413	1.7649						-0.371108	0.246577								0.102933	-0.577033
		0.224675	0.055536						0.227835	0.013652								0.0370541	0.301778
		2	8						2	8
	mean	0.46413	1.7649					mean	-0.371108	0.246577
	sd	0.224675	0.055536					sd	0.227835	0.013652

## Sheet: INTACT Plasma elim in PAN
	PAN %inj dose INTACT							PAN log [%inj dose] INTACT							PAN log [%inj dose] INTACT
	time, h	0.25	2	8				time, h	0.25	2	8				hour	2	8	k	y0
		18.8804	2.95004	0.351272					1.27601	0.469829	-0.454356					0.469829	-0.454356	0.154	0.7779
		17.0905	2.55054	0.482706					1.23275	0.406633	-0.316317					0.406633	-0.316317	0.1205	0.6476
		16.0613	1.9074	0.40706					1.20578	0.280442	-0.390342					0.280442	-0.390342	0.1118	0.504
		15.4154	2.46933	0.413679					1.18795	0.385634	-0.387005							0.128767	0.643167
		16.8619	0.526045	0.0659665					1.22562	0.0964237	0.0690799							0.0222815	0.137004
		1.51215							0.0383074
		0.25	2	8					0.25	2	8
	mean	16.8619	2.46933	0.413679				mean	1.22562	0.385634	-0.387005
	sd	1.51215	0.526045	0.0659665				sd	0.0383074	0.0964237	0.0690799

## Sheet: Total plasma elim in PAN
	PAN % of inj dose TOTAL															PAN log[% of inj dose] TOTAL																PAN log[% of inj dose] TOTAL
	time, h	0.25	2	8	16	24										time, h	0.25	2	8	16	24											hour	2	8	k	y0
		20.4154	3.50385	2.50385	2.62308	3.08462											1.30996	0.544545	0.398608	0.418811	0.489201												0.544545	0.398608	0.0243	0.5932
		18.4808	3.73846	2.45769	2.66923	3.11154											1.26672	0.572693	0.390528	0.426386	0.492975												0.572693	0.390528	0.0304	0.6334
		17.3038	4.26923	2.87692	2.65	3.15											1.23814	0.63035	0.458928	0.423246	0.498311												0.63035	0.458928	0.0286	0.6875
		18.4308	4.23077	3.18846	3.2	3.35											1.26554	0.626419	0.503581	0.50515	0.525045												0.626419	0.503581	0.0205	0.6674
		16.6308	3.2	2.78077	2.86923	3.04231											1.22091	0.50515	0.444165	0.457765	0.483203												0.50515	0.444165	0.0102	0.5255
		18.2523	4.38462	3.06538	2.85769	3.15											1.26026	0.641932	0.486485	0.456015	0.498311												0.641932	0.486485	0.0259	0.6937
		1.43978	4.76923	3.11923	2.96923	3.67692											0.0338264	0.678448	0.494048	0.472644	0.565485												0.678448	0.494048	0.0307	0.7399
			2.505	2.85604	2.83407	2.8875												0.398808	0.453763	0.451431	0.460522														0.0243714	0.648657
			4.23	0.292239	0.207982	3.06346												0.62634	0.0453414	0.0313118	0.486212														0.00721612	0.0715194
			4.86			3.15												0.686636			0.498311
			3.36			3.30577												0.526339			0.519273
			3			3.45577												0.477121			0.538545
			3.8376			3.20232												0.576232			0.504616
			0.734883			0.212411												0.0877874			0.0281589
		0.25	2	8	16	24											0.25	2	8	16	24
	mean	18.2523	3.8376	2.85604	2.83407	3.20232										mean	1.26026	0.576232	0.453763	0.451431	0.504616
	sd	1.43978	0.734883	0.292239	0.207982	0.212411										sd	0.0338264	0.0877874	0.0453414	0.0313118	0.0281589

## Sheet: Lyz PAN Plasma data
[3H]Lysozyme in PAN rats
.
[3H]Lyz: labeled 04/04/02; PD-10 13/05/02; 1.05*109 dpm/ml for experiments on 11/09/02								[3H]Lyz: labeled 27/02/01; PD-10 04/07/01; 3.72*108 dpm/ml for experiments on 05/07/01
	injected 0.37ml, ~3.9*108 dpm								injected ~0.27ml, 1*108 dpm
[3H]Lyz: labeled ?; PD-10 13/05/02; 3.89*109 dpm/ml for experiments on 13/05/02								[3H]Lyz: labeled 04/04/02; PD-10 07/05/03; 7.79*108 dpm/ml for experiments on 08/05/03
	injected 0.1ml, ~3.9*108 dpm								injected 0.33ml, ~2.6*108 dpm
Note:	total dpm = dpm/15 ml plasma OR dpm in total volume of urine excreted
							total		intact		deg	Integrity of protein in plasma
date	rat	time	dpm/ml	total dpm	%inj dose	injected	log %inj	intact, %	log %inj	deg, %	log %inj	% HMW	% intact	% degraded
2002-11-09	15' RA	15 min	5308000	79620000	20.4154	390000000	1.30996	18.8804	1.27601			7.331	92.481
	15' RB	15 min	4805000	72075000	18.4808	390000000	1.26672	17.0905	1.23275			7.523	92.477
	15' RC	15 min	4499000	67485000	17.3038	390000000	1.23814	16.0613	1.20578			7.181	92.819
	15' RD	15 min	4792000	71880000	18.4308	390000000	1.26554
	15' RE	15 min	4324000	64860000	16.6308	390000000	1.22091	15.4154	1.18795			7.308	92.692
			4745600	71184000	18.2523		1.26026	16.8619	1.22562			7.33575	92.6172
			374344	5.61516e+06	1.43978		0.0338264	1.51215	0.0383074			0.141189	0.167854
13/05/02	24h RA	2 hr	911000	13665000	3.50385	390000000	0.544545
	24h RB	2 hr	972000	14580000	3.73846	390000000	0.572693
	24h RC	2 hr	1110000	16650000	4.26923	390000000	0.63035
	24h RD	2 hr	1100000	16500000	4.23077	390000000	0.626419
	24h RE	2 hr	832000	12480000	3.2	390000000	0.50515
	24h RF	2 hr	1140000	17100000	4.38462	390000000	0.641932
	24h RG	2 hr	1240000	18600000	4.76923	390000000	0.678448
2001-05-07	2h RA	2 hr	167000	2505000	2.505	100000000	0.398808
	2h RB	2 hr	282000	4230000	4.23	100000000	0.62634	2.95004	0.469829	0.454598	-0.342372	19.512	69.741	10.747
	2h RC	2 hr	324000	4860000	4.86	100000000	0.686636
	2h RD	2 hr	224000	3360000	3.36	100000000	0.526339	2.55054	0.406633	0.244373	-0.611947	16.818	75.909	7.273
	2h RE	2 hr	200000	3000000	3	100000000	0.477121	1.9074	0.280442	0.69342	-0.159004	13.306	63.58	23.114
			1.04357e+06	1.56536e+07	3.8376		0.576232	2.46933	0.385634	0.46413	-0.371108	16.5453	69.7433	13.7113
			143143	2.14715e+06	0.734883		0.0877874	0.526045	0.0964237	0.224675	0.227835	3.11197	6.1645	8.32615
13/05/02	24h RA	8 hr	651000	9765000	2.50385	390000000	0.398608
	24h RB	8 hr	639000	9585000	2.45769	390000000	0.390528
	24h RC	8 hr	748000	11220000	2.87692	390000000	0.458928	0.351272	-0.454356	1.71108	0.23327	28.315	12.21	59.476
	24h RD	8 hr	829000	12435000	3.18846	390000000	0.503581
	24h RE	8 hr	723000	10845000	2.78077	390000000	0.444165
	24h RF	8 hr	797000	11955000	3.06538	390000000	0.486485	0.482706	-0.316317	1.76162	0.245911	26.786	15.747	57.468
	24h RG	8 hr	811000	12165000	3.11923	390000000	0.494048	0.40706	-0.390342	1.82201	0.26055	28.538	13.05	58.412
			742571	1.11386e+07	2.85604		0.453763	0.413679	-0.387005	1.7649	0.246577	27.8797	13.669	58.452
			75982.1	1.13973e+06	0.292239		0.0453414	0.0659665	0.0690799	0.055536	0.013652	0.953684	1.84796	1.0046
							total		intact		deg	Integrity of protein in plasma
date	rat	time	dpm/ml	total dpm	%inj dose	injected	log %inj	intact, %	log %inj	deg, %	log %inj	% HMW	% intact	% degraded
13/05/02	24h RA	16 hr	682000	10230000	2.62308	390000000	0.418811
	24h RB	16 hr	694000	10410000	2.66923	390000000	0.426386
	24h RC	16 hr	689000	10335000	2.65	390000000	0.423246
	24h RD	16 hr	832000	12480000	3.2	390000000	0.50515
	24h RE	16 hr	746000	11190000	2.86923	390000000	0.457765
	24h RF	16 hr	743000	11145000	2.85769	390000000	0.456015
	24h RG	16 hr	772000	11580000	2.96923	390000000	0.472644
			736857	1.10529e+07	2.83407		0.451431
			54075.3	811130	0.207982		0.0313118
13/05/02	24h RA	24 hr	802000	12030000	3.08462	390000000	0.489201
	24h RB	24 hr	809000	12135000	3.11154	390000000	0.492975
	24h RC	24 hr	819000	12285000	3.15	390000000	0.498311
	24h RD	24 hr	871000	13065000	3.35	390000000	0.525045
	24h RE	24 hr	791000	11865000	3.04231	390000000	0.483203
	24h RF	24 hr	819000	12285000	3.15	390000000	0.498311
	24h RG	24 hr	956000	14340000	3.67692	390000000	0.565485
14/05/03	24h RA	24 hr	308000	4620000	2.8875	160000000	0.460522
	24h RB	24 hr	531000	7965000	3.06346	260000000	0.486212
	24h RC	24 hr	546000	8190000	3.15	260000000	0.498311
	24h RD	24 hr	573000	8595000	3.30577	260000000	0.519273
	24h RE	24 hr	599000	8985000	3.45577	260000000	0.538545
			838143	1.25721e+07	3.20232		0.504616
			57851.6	867774	0.212411		0.0281589

## Sheet: DEG Plasma elim
	CONTROL %inj dose DEGRADED						CONTROL log [%inj dose] DEGRADED							CONTROL log [%inj dose] DEGRADED
	hour	0.5	1	2			hour	0.5	1	2				0.5	1	2	k	y0		0.5	1	k	y0		1	2	k	y0
		0.87888	1.35239	1.78311				-0.0560706	0.131102	0.251178			1	-0.0560706	0.131102	0.251178	0.1927	-0.1161	1	-0.0560706	0.131102	0.3743	-0.2432	1	0.131102	0.251178	0.1201	0.011
		0.84368	1.10715	1.82119				-0.0738221	0.0442065	0.260356			2	-0.0738221	0.0442065	0.260356	0.2218	-0.1819	2	-0.0738221	0.0442065	0.2361	-0.1919	2	0.0442065	0.260356	0.2161	-0.1719
		0.855117	1.39243	2.21768				-0.0679745	0.143774	0.3459			3	-0.0679745	0.143774	0.3459	0.2654	-0.169	3	-0.0679745	0.143774	0.4235	-0.2797	3	0.143774	0.3459	0.2021	-0.0584
		0.859226	1.05272	1.41812				-0.0659557	0.0223122	0.151712
		0.0179558	0.967239	0.484663				0.00904632	-0.0144662	-0.31456
			1.17439	1.55102					0.0653857	0.190616
			0.188058	1.54596					0.0691801	0.147534
				0.587524						0.235891
	time, h	0.5	1	2			time, h	0.5	1	2
	mean	0.859226	1.17439	1.54596			mean	-0.0659557	0.0653857	0.147534
	sd	0.0179558	0.188058	0.587524			sd	0.00904632	0.0691801	0.235891

## Sheet: INTACT Plasma elim
	CONTROL %inj dose INTACT						CONTROL log [%inj dose] INTACT									CONTROL log [%inj dose] INTACT								CONTROL log [%inj dose] INTACT
	hour	0.25	0.5	1	2		hour	0.25	0.5	1	2						0.25	0.5	1	2	k	y0			0.5	1	2	k	y0
		7.41544	5.73634	4.32141	0.969878			0.870137	0.758635	0.635626	-0.013283					1	0.870137	0.758635	0.635626	-0.013283	0.5034	1.0347		1	0.758635	0.635626	-0.013283	0.5338	1.0831
		8.6024	5.62169	2.84396	1.13492			0.93462	0.749867	0.453923	0.0549666					2	0.93462	0.749867	0.453923	0.0549666	0.4919	1.0095		2	0.749867	0.453923	0.0549666	0.4541	0.9493
		8.75161	9.8839	3.58267	0.914032			0.942088	0.994928	0.554207	-0.0390384					3	0.942088	0.994928	0.554207	-0.0390384	0.6065	1.1816		3	0.994928	0.554207	-0.0390384	0.6756	1.2916
		8.25648	7.08064	2.6237	1.21671			0.915615	0.834477	0.418913	0.0851864										0.533933	1.07527						0.5545	1.108
		0.732173	2.42837	2.85958	1.42248			0.0395615	0.139025	0.456302	0.153047										0.0631071	0.0929454						0.112191	0.172503
				3.24626	1.63064					0.503794	0.212359
				0.701442	1.21478					0.0892586	0.0755395
					0.273089						0.096188
	time, h	0.25	0.5	1	2		time, h	0.25	0.5	1	2
	mean	8.25648	7.08064	3.24626	1.21478		mean	0.915615	0.834477	0.503794	0.0755395
	sd	0.732173	2.42837	0.701442	0.273089		sd	0.0395615	0.139025	0.0892586	0.096188

## Sheet: Total plasma elimination
	CONTROL %inj dose TOTAL													CONTROL log[%inj dose] TOTAL												CONTROL log[%inj dose] TOTAL
	time, h	0.25	0.5	1	2	4	24							time, h	0.25	0.5	1	2	4	24							0.5	1	2	k	y0			1	2	k	y0
		8.7	7.335	6.765	3.105	3.9	3.99								0.939519	0.8654	0.830268	0.492062	0.591065	0.600973							0.727541	0.642959	0.492062	0.1561	0.803			0.642959	0.492062	0.1509	0.7939
		10.05	7.245	4.575	3.315	1.83636	3.48								1.00217	0.860038	0.660391	0.520484	0.263959	0.541579							0.805501	0.591065	0.520484	0.173	0.8408			0.591065	0.520484	0.0706	0.6616
		10.545	12.15	5.655	3.525	2.86818	3.27								1.02305	1.08458	0.752433	0.547159	0.427512	0.514548							0.848189	0.667453	0.547159	0.1892	0.9083			0.667453	0.547159	0.1203	0.7877
		16.8	8.385	4.395	2.865	1.45921	2.94808								1.22531	0.923503	0.642959	0.457125	0.231299	0.469539										0.172767	0.8507					0.113933	0.747733
		13.965	23.7	3.9	2.025		3.35769								1.14504	1.37475	0.591065	0.306425		0.526041										0.0165512	0.0533435					0.0405268	0.074658
		18.9	7.905	4.65	3.45		3.09231								1.27646	0.897902	0.667453	0.537819		0.490283
		14.07	5.34	3.885	3.0475		3.43846								1.14829	0.727541	0.589391	0.476846		0.536364
		25.35	6.39	4.095	0.555642		3.20192								1.40398	0.805501	0.612254	0.0896991		0.505411
		13.5	7.05	4.74			3.34731								1.13033	0.848189	0.668277			0.523092
		14.6533	6.225	0.996053			0.314098								1.14379	0.794139	0.0839646			0.0395006
		5.15651	9.1725												0.145134	0.918154
			5.42479													0.186212
	time, h	0.25	0.5	1	2	4	24							time, h	0.25	0.5	1	2	4	24
	mean	14.6533	9.1725	4.74	3.0475	2.86818	3.34731							mean	1.14379	0.918154	0.668277	0.476846	0.427512	0.523092
	sd	5.15651	5.42479	0.996053	0.555642	1.45921	0.314098							sd	0.145134	0.186212	0.0839646	0.0896991	0.231299	0.0395006

## Sheet: Lyz Plasma data
[3H]Lysozyme in Control rats
.
[3H]Lyz: Purified 22/08/00?(Vial B); 2.87*108 dpm/ml for experiments on 20/02/02								[3H]Lyz: labeled 04/04/02; PD-10 07/05/03; 7.79*108 dpm/ml for experiments on 08/05/03
	injected 0.35ml, ~1*108 dpm								injected 0.33ml, ~2.6*108 dpm
[3H]Lyz: Purified 22/08/00?(Vial A); 1.13*108 dpm/ml for experiments on 08/08/01								Note:	total dpm = dpm/15 ml plasma OR dpm in total volume of urine excreted
	injected 1ml, ~1*108 dpm
							total		intact		deg	Integrity of protein in plasma
date	rat	time	dpm/ml	total dpm	%inj dose	injected	log %inj	intact, %	log %inj	deg, %	log %inj	% HMW	% intact	% degraded
20/02/02	15' RA	15 min	580000	8700000	8.7	100000000	0.939519	7.41544	0.870137			14.765	85.235
	15' RB	15 min	670000	10050000	10.05	100000000	1.00217	8.6024	0.93462			14.404	85.596
	15' RC	15 min	703000	10545000	10.545	100000000	1.02305	8.75161	0.942088			17.007	82.993
	30' RA	15 min	1120000	16800000	16.8	100000000	1.22531
	30' RB	15 min	931000	13965000	13.965	100000000	1.14504
	30' RC	15 min	1260000	18900000	18.9	100000000	1.27646
	60' RA	15 min	938000	14070000	14.07	100000000	1.14829
	60' RB	15 min	1690000	25350000	25.35	100000000	1.40398
	60' RC	15 min	900000	13500000	13.5	100000000	1.13033
			976889	1.46533e+07	14.6533		1.14379	8.25648	0.915615			15.392	84.608
			343767	5.15651e+06	5.15651		0.145134	0.732173	0.0395615			1.41023	1.41023
20/02/02	30' RA	30 min	489000	7335000	7.335	100000000	0.8654	5.73634	0.758635	0.87888	-0.0560706	9.8126	78.205	11.982
	30' RB	30 min	483000	7245000	7.245	100000000	0.860038	5.62169	0.749867	0.84368	-0.0738221	10.762	77.594	11.645
	30' RC	30 min	810000	12150000	12.15	100000000	1.08458	9.8839	0.994928	0.855117	-0.0679745	11.613	81.349	7.038
	60' RA	30 min	559000	8385000	8.385	100000000	0.923503
	60' RB	30 min	1580000	23700000	23.7	100000000	1.37475
	60' RC	30 min	527000	7905000	7.905	100000000	0.897902
	2hr RA	30 min	356000	5340000	5.34	100000000	0.727541
	2hr RB	30 min	426000	6390000	6.39	100000000	0.805501
	2hr RC	30 min	470000	7050000	7.05	100000000	0.848189
2001-08-08	30' RA	30 min	415000	6225000	6.225	100000000	0.794139					8.188	89.199	2.613
			611500	9172500	9.1725		0.918154	7.08064	0.834477	0.859226	-0.0659557	10.0939	81.5867	8.3195
			361653	5.42479e+06	5.42479		0.186212	2.42837	0.139025	0.0179558	0.00904632	1.46806	5.33483	4.42264
20/02/02	60' RA	60 min	451000	6765000	6.765	100000000	0.830268	4.32141	0.635626	1.35239	0.131102	16.131	63.879	19.991
	60' RB	60 min	305000	4575000	4.575	100000000	0.660391	2.84396	0.453923	1.10715	0.0442065	13.636	62.163	24.2
	60' RC	60 min	377000	5655000	5.655	100000000	0.752433	3.58267	0.554207	1.39243	0.143774	12.023	63.354	24.623
	2hr RA	60 min	293000	4395000	4.395	100000000	0.642959
	2hr RB	60 min	260000	3900000	3.9	100000000	0.591065
	2hr RC	60 min	310000	4650000	4.65	100000000	0.667453
2001-08-08	60' RA	60 min	259000	3885000	3.885	100000000	0.589391	2.6237	0.418913	1.05272	0.0223122	5.369	67.534	27.097
	60' RB	60 min	273000	4095000	4.095	100000000	0.612254	2.85958	0.456302	0.967239	-0.0144662	6.549	69.831	23.62
			316000	4740000	4.74		0.668277	3.24626	0.503794	1.17439	0.0653857	10.7416	65.3522	23.9062
			66403.5	996053	0.996053		0.0839646	0.701442	0.0892586	0.188058	0.0691801	4.62352	3.20757	2.55891
[3H]Lysozyme in Control rats
.
[3H]Lyz: Purified 22/08/00?(Vial B); 2.87*108 dpm/ml for experiments on 20/02/02								[3H]Lyz: labeled 04/04/02; PD-10 07/05/03; 7.79*108 dpm/ml for experiments on 08/05/03
	injected 0.35ml, ~1*108 dpm								injected 0.33ml, ~2.6*108 dpm
[3H]Lyz: Purified 22/08/00?(Vial A); 1.13*108 dpm/ml for experiments on 08/08/01								Note:	total dpm = dpm/15 ml plasma OR dpm in total volume of urine excreted
	injected 1ml, ~1*108 dpm
							total		intact		deg	Integrity of protein in plasma
date	rat	time	dpm/ml	total dpm	%inj dose	injected	log %inj	intact, %	log %inj	deg, %	log %inj	% HMW	% intact	% degraded
20/02/02	2hr RA	2 hr	207000	3105000	3.105	100000000	0.492062	0.969878	-0.013283	1.78311	0.251178	11.337	31.236	57.427
	2hr RB	2 hr	221000	3315000	3.315	100000000	0.520484	1.13492	0.0549666	1.82119	0.260356	10.826	34.236	54.938
	2hr RC	2 hr	235000	3525000	3.525	100000000	0.547159	0.914032	-0.0390384	2.21768	0.3459	11.158	25.93	62.913
2001-08-08	2hr RA	2 hr	191000	2865000	2.865	100000000	0.457125	1.21671	0.0851864	1.41812	0.151712	8.034	42.468	49.498
	2hr RB	2 hr	135000	2025000	2.025	100000000	0.306425	1.42248	0.153047	0.484663	-0.31456	5.8197	70.246	23.934
	2hr RC	2 hr	230000	3450000	3.45	100000000	0.537819	1.63064	0.212359	1.55102	0.190616	7.777	47.265	44.957
			203167	3047500	3.0475		0.476846	1.21478	0.0755395	1.54596	0.147534	9.15862	41.8968	48.9445
			37042.8	555642	0.555642		0.0896991	0.273089	0.096188	0.587524	0.235891	2.27355	15.8751	13.7457
2000-08-12	4hr RA	4 hr	104000	1560000	3.9	40000000	0.591065
19/10/00	4hr RA	4 hr	40400	606000	1.83636	33000000	0.263959
			72200	1083000	2.86818		0.427512
			44972	674580	1.45921		0.231299
20/02/02	24hr RA	24 hr	266000	3990000	3.99	100000000	0.600973
	24hr RB	24 hr	232000	3480000	3.48	100000000	0.541579
	24hr RC	24 hr	218000	3270000	3.27	100000000	0.514548
2003-09-05	24h RA	24 hr	511000	7665000	2.94808	260000000	0.469539
	24h RB	24 hr	582000	8730000	3.35769	260000000	0.526041
	24h RC	24 hr	536000	8040000	3.09231	260000000	0.490283
	24h RD	24 hr	596000	8940000	3.43846	260000000	0.536364
	24h RE	24 hr	555000	8325000	3.20192	260000000	0.505411
			238667	3580000	3.34731		0.523092
			24684.7	370270	0.314098		0.0395006
			556000	8340000
			34285.6	514283

## Sheet: ttest Con vs PAN
Tissue distribution of [3H]Lyz, con vs PAN
	Control									PAN
		Tissue to Plasma Ratio				% of injected dose					Tissue to Plasma Ratio				% of injected dose
time	kidney	spleen	liver	muscle	kidney	spleen	liver	muscle		kidney	spleen	liver	muscle	kidney	spleen	liver	muscle
15 min	23.44	0.43	0.72	0.126	35.5	0.185	4.2	7.29		1.903	0.311	0.418	0.057	10.59	0.344	5.692	7.79
	21.34	0.39	0.67	0.123	30.5	0.327	4.5	8.43		2.435	0.368	0.431	0.069	11.28	0.354	5.308	8.338
	22.9	0.39	0.7	0.139	31.5	0.229	4.94	9.78		2.589	0.325	0.558	0.065	12.359	0.315	6.436	7.538
	26.78	0.46	0.84	0.133	23.7	0.129	2.51	3.98		2.817	0.342	0.424	0.062	13.426	0.338	5.205	7.641
	23.615	0.4175	0.7325	0.13025	30.3	0.2175	4.0375	7.37		2.879	0.386	0.509	0.064	11.949	0.359	5.641	7.077
	2.29017	0.0340343	0.0745542	0.00718215	4.9017	0.0836879	1.06271	2.47859		2.5246	0.3464	0.468	0.0634	11.9208	0.342	5.6564	7.6768
										0.390403	0.0306806	0.062422	0.00439318	1.07704	0.0171901	0.483328	0.455606
										0.000273757	0.016607	0.00134909	2.36398e-05	0.00400607	0.0564524	0.0478194	0.822011	P value
2 hr	51.69	1.02	1.5	0.5	31.3	0.215	3.11	10.3
	58.82	1.19	1.38	0.42	34.3	0.158	3.04	9.33		6.287	0.426	0.725	0.096	4.56	0.043	1.21	1.61
	57.87	1.14	1.33	0.5	38.4	0.241	3.12	11.8		6.312	0.437	0.734	0.115	7	0.089	2.07	3.25
	72.6	1.09	1.6	0.32	37.7	0.239	3.69	7.33		3.148	0.375	0.602	0.078	4.04	0.08	1.95	2.54
	69.63	1.11	2.4	0.41	41.2	0.186	4.58	7.87		4.911	0.385	0.616	0.087	5.16	0.073	1.38	1.94
	63.87	1.18	1.55	0.41	27.7	0.147	2.41	6.37		13.35	0.74	1.5	0.188	15.7	0.173	3	3.76
	62.4133	1.12167	1.62667	0.426667	35.1	0.197667	3.325	8.83333		6.8016	0.4726	0.8354	0.1128	7.292	0.0916	1.922	2.62
	7.82961	0.0630608	0.392309	0.067429	4.994	0.0404063	0.736879	2.02262		3.88295	0.151774	0.376422	0.044212	4.83126	0.0486703	0.704535	0.892384
										5.84524e-07	0.000250555	0.00810677	9.0825e-06	7.54726e-06	0.0048302	0.0108201	0.000239732	P value
24 hr	6.88	1.19	1.33	0.73	4.81	0.271	3.54	19.3		6.02244	1.30923	1.54613	0.775561	3.76923	0.223333	3.17949	15.9487
	6.03	1.2	1.25	0.77	4.35	0.208	2.9	17.9		11.8047	1.14091	1.79234	0.736712	6.64103	0.292308	3.71795	15.2821
	5.92	1.44	1.37	0.78	3.44	0.253	2.99	17		6.06838	1.29426	1.52625	0.742369	5.10256	0.284615	3.20513	15.5897
	2.54	0.58	0.69	0.36	2.46	0.201	2.88	15.13		6.47532	1.3318	1.68772	0.708381	4.66667	0.206154	3.76923	15.8205
	5.3425	1.1025	1.16	0.66	3.765	0.23325	3.0775	17.3325		6.89001	1.27686	1.42857	0.766119	4.46154	0.244615	2.89744	15.5385
	1.91695	0.367004	0.31728	0.201163	1.0397	0.0341211	0.312023	1.74687		7.04518	1.29426	1.63614	0.689866	6.17949	0.253846	3.4359	14.4872
										4.85356	1.12971	1.32845	0.65272	4.69231	0.239744	3.25641	16
										7.0228	1.25386	1.56366	0.724532	5.07326	0.249231	3.35165	15.5238
										2.22866	0.0827696	0.15717	0.0436263	1.00562	0.0310016	0.311485	0.521688
										0.227948	0.472664	0.078052	0.569478	0.0870887	0.470081	0.207608	0.128076	P value

## Sheet: Lyz tissue dist PAN
	Tissue to Plasma Ratio
kidney	spleen	liver	muscle				K	S	L	M
1.903	0.311	0.418	0.057	15 min		0.25	2.5246	0.3464	0.468	0.0634		mean
2.435	0.368	0.431	0.069			2	6.8016	0.4726	0.8354	0.1128
2.589	0.325	0.558	0.065			24	7.0228	1.25386	1.56366	0.724532
2.817	0.342	0.424	0.062
2.879	0.386	0.509	0.064			0.25	0.390403	0.0306806	0.062422	0.00439318		sd
2.5246	0.3464	0.468	0.0634			2	3.88295	0.151774	0.376422	0.044212
0.390403	0.0306806	0.062422	0.00439318			24	2.22866	0.0827696	0.15717	0.0436263
6.287	0.426	0.725	0.096	2 hr
6.312	0.437	0.734	0.115
3.148	0.375	0.602	0.078
4.911	0.385	0.616	0.087
13.35	0.74	1.5	0.188
6.8016	0.4726	0.8354	0.1128
3.88295	0.151774	0.376422	0.044212
6.02244	1.30923	1.54613	0.775561	24 hr
11.8047	1.14091	1.79234	0.736712
6.06838	1.29426	1.52625	0.742369
6.47532	1.3318	1.68772	0.708381
6.89001	1.27686	1.42857	0.766119
7.04518	1.29426	1.63614	0.689866
4.85356	1.12971	1.32845	0.65272
7.0228	1.25386	1.56366	0.724532
2.22866	0.0827696	0.15717	0.0436263
	% of injected dose
kidney	spleen	liver	muscle				K	S	L	M
10.59	0.344	5.692	7.79	15 min		0.25	11.9208	0.342	5.6564	7.6768		mean
11.28	0.354	5.308	8.338			2	7.292	0.0916	1.922	2.62
12.359	0.315	6.436	7.538			24	5.07326	0.249231	3.35165	15.5238
13.426	0.338	5.205	7.641
11.949	0.359	5.641	7.077			0.25	1.07704	0.0171901	0.483328	0.455606		sd
11.9208	0.342	5.6564	7.6768			2	4.83126	0.0486703	0.704535	0.892384
1.07704	0.0171901	0.483328	0.455606			24	1.00562	0.0310016	0.311485	0.521688
4.56	0.043	1.21	1.61	2 hr
7	0.089	2.07	3.25
4.04	0.08	1.95	2.54
5.16	0.073	1.38	1.94
15.7	0.173	3	3.76
7.292	0.0916	1.922	2.62
4.83126	0.0486703	0.704535	0.892384
3.76923	0.223333	3.17949	15.9487	24 hr
6.64103	0.292308	3.71795	15.2821
5.10256	0.284615	3.20513	15.5897
4.66667	0.206154	3.76923	15.8205
4.46154	0.244615	2.89744	15.5385
6.17949	0.253846	3.4359	14.4872
4.69231	0.239744	3.25641	16
5.07326	0.249231	3.35165	15.5238
1.00562	0.0310016	0.311485	0.521688

[truncated: 4 more sheets: Lyz PAN Organ data, Lyz tissue dist CON, Lyz Organ data, Total urinary protein]
